# Supplementary material for: Open Tubular Lab-On-Column/Mass Spectrometry for Targeted Proteomics of Nanogram Sample Amounts
Source: PLoS One. 2014 Sep 15;9(9):e106881. doi: 10.1371/journal.pone.0106881 (PMC4164520; doi:10.1371/journal.pone.0106881)
Supplement: Table S1 — List of identified proteins in comprehensive proteomics experiment. (XLSX) [file pone.0106881.s002.xlsx]

## Sheet: Sheet1
Accession	Description	ΣCoverage	Σ# Proteins	Σ# Unique Peptides	Σ# Peptides	Σ# PSMs	Molecular Function	Cellular Component	Biological Process	Pfam IDs	Gene IDs	GO Terms	Score A2	Coverage A2	# Peptides A2	# PSM A2	Score A5	Coverage A5	# Peptides A5	# PSM A5	Score B2	Coverage B2	# Peptides B2	# PSM B2	Score B5	Coverage B5	# Peptides B5	# PSM B5	# AAs	MW [kDa]	calc. pI
P61604	10 kDa heat shock protein, mitochondrial OS=Homo sapiens GN=HSPE1 PE=1 SV=2 - [CH10_HUMAN]	0.9902	3	25	25	305	protein binding; nucleotide binding	cytoplasm; mitochondrion; organelle lumen	metabolic process; cell death; regulation of biological process; response to stimulus	Pf00166	3336	[GO:0005515]; GO:0005488; GO:0003674 [GO:0005524]; GO:0032550; GO:0032559; GO:0035639; GO:0001883; GO:0032549; GO:0030554; GO:0032555; GO:0043168; GO:1901265; GO:0001882; GO:0017076; GO:0032553; GO:0043167; GO:0097159; GO:1901363; GO:0036094; GO:0097367; GO:0000166; GO:0005488; GO:0003674 [GO:0005737]; GO:0044424; GO:0005622; GO:0044464; GO:0005575; GO:0005623 [GO:0005739]; GO:0043231; GO:0044444…	240.69	0.9314	22	87	1882.6	0.9902	23	94	163.22	0.5098	12	57	1528.31	0.7745	14	67	102	10.9	8.92
P63313	Thymosin beta-10 OS=Homo sapiens GN=TMSB10 PE=1 SV=2 - [TYB10_HUMAN]	0.9545	1	6	6	19	protein binding	cytoplasm; cytoskeleton	cell organization and biogenesis; regulation of biological process	Pf01290	9168	[GO:0003779]; GO:0008092; GO:0005515; GO:0005488; GO:0003674 [GO:0005737]; GO:0044424; GO:0005622; GO:0044464; GO:0005575; GO:0005623 [GO:0005856]; GO:0043232; GO:0043228; GO:0043229; GO:0043226; GO:0044424; GO:0005575; GO:0005622; GO:0044464; GO:0005623 [GO:0007010]; GO:0006996; GO:0009987; GO:0016043; GO:0008150; GO:0071840 [GO:0030036]; GO:0007010; GO:0030029; GO:1902589; GO:0006996; GO:004476…	3.52	0.4318	1	1	129.09	0.8636	5	7	10.33	0.5455	2	3	195.11	0.9545	5	8	44	5	5.36
P07108	Acyl-CoA-binding protein OS=Homo sapiens GN=DBI PE=1 SV=2 - [ACBP_HUMAN]	0.9425	3	11	11	39	protein binding	cytoplasm; mitochondrion; endoplasmic reticulum; Golgi	development; metabolic process; transport	Pf00887	1622	[GO:0000062]; GO:0043168; GO:0050662; GO:0043167; GO:0048037; GO:0005488; GO:0003674 [GO:0001942]; GO:0008544; GO:0022405; GO:0044767; GO:0009888; GO:0043588; GO:0022404; GO:0042633; GO:0032502; GO:0044699; GO:0048856; GO:0048513; GO:0042303; GO:0044707; GO:0008150; GO:0048731; GO:0032501; GO:0007275 [GO:0005739]; GO:0043231; GO:0044444; GO:0043227; GO:0043229; GO:0005737; GO:0044424; GO:0043226;…	23.86	0.7586	8	8	230.73	0.9425	11	13	23.86	0.7586	8	8	207.18	0.9425	10	10	87	10	6.57
O00244	Copper transport protein ATOX1 OS=Homo sapiens GN=ATOX1 PE=1 SV=1 - [ATOX1_HUMAN]	0.9265	3	5	5	31	metal ion binding; protein binding	cytoplasm; cytosol	transport; cellular homeostasis; response to stimulus	Pf00403	475	[GO:0005507]; GO:0046914; GO:0046872; GO:0043169; GO:0043167; GO:0005488; GO:0003674 [GO:0005829]; GO:0044444; GO:0005737; GO:0044424; GO:0005622; GO:0044464; GO:0005575; GO:0005623 [GO:0006810]; GO:0051234; GO:0008150; GO:0051179 [GO:0006811]; GO:0044765; GO:0006810; GO:0044699; GO:0051234; GO:0008150; GO:0051179 [GO:0006825]; GO:0000041; GO:0030001; GO:0006812; GO:0006811; GO:0044765; GO:000681…	23.91	0.6324	4	7	366.97	0.9265	5	10	23.91	0.6324	4	7	234.78	0.6324	4	7	68	7.4	7.24
P07919	Cytochrome b-c1 complex subunit 6, mitochondrial OS=Homo sapiens GN=UQCRH PE=1 SV=2 - [QCR6_HUMAN]	0.9231	1	9	9	28	catalytic activity; transporter activity; protein binding	cytoplasm; mitochondrion; membrane	metabolic process; transport; cell organization and biogenesis	Pf02320	7388	[GO:0005739]; GO:0043231; GO:0044444; GO:0043227; GO:0043229; GO:0005737; GO:0044424; GO:0043226; GO:0005622; GO:0044464; GO:0005575; GO:0005623 [GO:0005743]; GO:0019866; GO:0031966; GO:0031090; GO:0031967; GO:0044424; GO:0005740; GO:0044429; GO:0016020; GO:0043227; GO:0044422; GO:0031975; GO:0044446; GO:0005622; GO:0044464; GO:0005739; GO:0044444; GO:0005575; GO:0043226; GO:0043229; GO:0005623; …	47.63	0.8462	7	9	343.48	0.9231	9	12	18.75	0.4066	2	2	193.84	0.5495	4	5	91	10.7	4.44
P02795	Metallothionein-2 OS=Homo sapiens GN=MT2A PE=1 SV=1 - [MT2_HUMAN]	0.9016	5	3	6	88	protein binding; metal ion binding	nucleus; cytoplasm; cytosol	cellular homeostasis; cell communication; regulation of biological process; response to stimulus; defense response		4502	[GO:0005515]; GO:0005488; GO:0003674 [GO:0005634]; GO:0043231; GO:0043227; GO:0043229; GO:0043226; GO:0044424; GO:0005575; GO:0005622; GO:0044464; GO:0005623 [GO:0005737]; GO:0044424; GO:0005622; GO:0044464; GO:0005575; GO:0005623 [GO:0005829]; GO:0044444; GO:0005737; GO:0044424; GO:0005622; GO:0044464; GO:0005575; GO:0005623 [GO:0006878]; GO:0046916; GO:0055070; GO:0006875; GO:0055076; GO:003000…	47.39	0.9016	5	21	616.05	0.9016	6	24	47.39	0.9016	5	21	624.8	0.9016	6	22	61	6	7.83
O43715	TP53-regulated inhibitor of apoptosis 1 OS=Homo sapiens GN=TRIAP1 PE=1 SV=1 - [TRIA1_HUMAN]	0.8684	1	7	7	24	protein binding; enzyme regulator activity; transporter activity	cytoplasm; mitochondrion	transport; cell death; cell communication; regulation of biological process; response to stimulus; metabolic process; cell organization and biogenesis	Pf05254	51499	[GO:0002039]; GO:0005515; GO:0005488; GO:0003674 [GO:0005515]; GO:0005488; GO:0003674 [GO:0005737]; GO:0044424; GO:0005622; GO:0044464; GO:0005575; GO:0005623 [GO:0005739]; GO:0043231; GO:0044444; GO:0043227; GO:0043229; GO:0005737; GO:0044424; GO:0043226; GO:0005622; GO:0044464; GO:0005575; GO:0005623 [GO:0005758]; GO:0005740; GO:0031970; GO:0044429; GO:0031967; GO:0031974; GO:0044446; GO:000573…	21.61	0.8684	7	9	214.45	0.8684	7	9	7.04	0.3026	3	3	76.74	0.3026	3	3	76	8.8	5.48
P63220	40S ribosomal protein S21 OS=Homo sapiens GN=RPS21 PE=1 SV=1 - [RS21_HUMAN]	0.8675	5	11	11	69	structural molecule activity; protein binding	cytoplasm; cytosol; ribosome	metabolic process; cell organization and biogenesis; transport	Pf01249	6227	[GO:0000184]; GO:0000956; GO:0006402; GO:0006401; GO:0016071; GO:0016070; GO:0034655; GO:0044265; GO:0044260; GO:0090304; GO:0006139; GO:0019439; GO:0044270; GO:0046700; GO:1901361; GO:0009057; GO:0044248; GO:0043170; GO:0044237; GO:0006725; GO:0034641; GO:0044238; GO:0046483; GO:1901360; GO:1901575; GO:0009056; GO:0071704; GO:0008152; GO:0009987; GO:0006807; GO:0008150 [GO:0000447]; GO:0000462; …	96.31	0.8675	11	25	1097.86	0.8675	11	27	32.84	0.4819	2	8	478.6	0.4819	2	9	83	9.1	8.5
P04080	Cystatin-B OS=Homo sapiens GN=CSTB PE=1 SV=2 - [CYTB_HUMAN]	0.8571	1	6	6	34	protein binding; enzyme regulator activity	nucleus; organelle lumen; cytoplasm	response to stimulus; metabolic process; regulation of biological process; cell death	Pf00031	1476	[GO:0002020]; GO:0019899; GO:0005515; GO:0005488; GO:0003674 [GO:0004866]; GO:0030414; GO:0061135; GO:0004857; GO:0061134; GO:0030234; GO:0003674 [GO:0004869]; GO:0004866; GO:0030414; GO:0061135; GO:0004857; GO:0061134; GO:0030234; GO:0003674 [GO:0005622]; GO:0044464; GO:0005575; GO:0005623 [GO:0005634]; GO:0043231; GO:0043227; GO:0043229; GO:0043226; GO:0044424; GO:0005575; GO:0005622; GO:004446…	47.34	0.8571	6	13	435.35	0.8571	6	13	13.41	0.5204	3	4	98.99	0.5204	3	4	98	11.1	7.56
Q14061	Cytochrome c oxidase copper chaperone OS=Homo sapiens GN=COX17 PE=1 SV=2 - [COX17_HUMAN]	0.8571	2	5	5	16	metal ion binding	cytoplasm; mitochondrion	metabolic process; transport; development	Pf05051	10063	[GO:0005507]; GO:0046914; GO:0046872; GO:0043169; GO:0043167; GO:0005488; GO:0003674 [GO:0005737]; GO:0044424; GO:0005622; GO:0044464; GO:0005575; GO:0005623 [GO:0005739]; GO:0043231; GO:0044444; GO:0043227; GO:0043229; GO:0005737; GO:0044424; GO:0043226; GO:0005622; GO:0044464; GO:0005575; GO:0005623 [GO:0005758]; GO:0005740; GO:0031970; GO:0044429; GO:0031967; GO:0031974; GO:0044446; GO:0005739…	23.96	0.381	2	4	167.98	0.8571	5	8		0			59.5	0.4762	3	4	63	6.9	7.24
E7EQJ0	Heterogeneous nuclear ribonucleoprotein H1 (H) (Fragment) OS=Homo sapiens GN=HNRNPH1 PE=4 SV=1 - [E7EQJ0_HUMAN]	0.8348	5	2	10	20	nucleotide binding			Pf00076		[GO:0000166]; GO:0036094; GO:1901265; GO:0005488; GO:0097159; GO:1901363; GO:0003674 [GO:0003676]; GO:0097159; GO:1901363; GO:0005488; GO:0003674	49.33	0.8348	10	15		0			18.75	0.3652	4	5		0			115	13	5.3
P62937	Peptidyl-prolyl cis-trans isomerase A OS=Homo sapiens GN=PPIA PE=1 SV=2 - [PPIA_HUMAN]	0.8242	8	11	11	54	catalytic activity; protein binding	extracellular; nucleus; cytoplasm; cytosol	metabolic process; transport; coagulation; response to stimulus; cell organization and biogenesis; regulation of biological process; cellular component movement	Pf00160	5478	[GO:0000413]; GO:0018208; GO:0018193; GO:0006464; GO:0036211; GO:0044267; GO:0019538; GO:0043412; GO:0044260; GO:0043170; GO:0044238; GO:0044237; GO:0071704; GO:0008152; GO:0009987; GO:0008150 [GO:0002576]; GO:0006887; GO:0016192; GO:0032940; GO:0006810; GO:0044763; GO:0046903; GO:0051649; GO:0051234; GO:0009987; GO:0044699; GO:0044765; GO:0051641; GO:0008150; GO:0051179 [GO:0003755]; GO:0016859;…	48.57	0.7152	10	18	541.45	0.8242	11	22	25.44	0.4788	6	7	218.72	0.4788	6	7	165	18	7.81
P04732	Metallothionein-1E OS=Homo sapiens GN=MT1E PE=1 SV=1 - [MT1E_HUMAN]	0.8197	6	3	5	71	metal ion binding	nucleus; cytoplasm	regulation of biological process; response to stimulus		4493	[GO:0005507]; GO:0046914; GO:0046872; GO:0043169; GO:0043167; GO:0005488; GO:0003674 [GO:0005634]; GO:0043231; GO:0043227; GO:0043229; GO:0043226; GO:0044424; GO:0005575; GO:0005622; GO:0044464; GO:0005623 [GO:0005737]; GO:0044424; GO:0005622; GO:0044464; GO:0005575; GO:0005623 [GO:0008270]; GO:0046914; GO:0046872; GO:0043169; GO:0043167; GO:0005488; GO:0003674 [GO:0045926]; GO:0040007; GO:004000…	44.47	0.7377	4	17	537.96	0.8197	5	20	42.44	0.6557	3	16	552.55	0.8197	5	18	61	6	7.96
Q9NYJ1	Coiled-coil-helix-coiled-coil-helix domain-containing protein 8 OS=Homo sapiens GN=CHCHD8 PE=1 SV=2 - [CHCH8_HUMAN]	0.8046	1	6	6	10		cytoplasm; mitochondrion			51287	[GO:0005739]; GO:0043231; GO:0044444; GO:0043227; GO:0043229; GO:0005737; GO:0044424; GO:0043226; GO:0005622; GO:0044464; GO:0005575; GO:0005623	21.9	0.6552	4	4	172.72	0.8046	6	6		0				0			87	10.1	6.04
P62857	40S ribosomal protein S28 OS=Homo sapiens GN=RPS28 PE=1 SV=1 - [RS28_HUMAN]	0.7971	1	6	6	17	structural molecule activity	cytoplasm; cytosol; ribosome	metabolic process; cell organization and biogenesis; transport	Pf01200	6234	[GO:0000184]; GO:0000956; GO:0006402; GO:0006401; GO:0016071; GO:0016070; GO:0034655; GO:0044265; GO:0044260; GO:0090304; GO:0006139; GO:0019439; GO:0044270; GO:0046700; GO:1901361; GO:0009057; GO:0044248; GO:0043170; GO:0044237; GO:0006725; GO:0034641; GO:0044238; GO:0046483; GO:1901360; GO:1901575; GO:0009056; GO:0071704; GO:0008152; GO:0009987; GO:0006807; GO:0008150 [GO:0003735]; GO:0005198; …	26.01	0.7971	6	8	164.96	0.7971	6	9		0				0			69	7.8	10.7
O60814	Histone H2B type 1-K OS=Homo sapiens GN=HIST1H2BK PE=1 SV=3 - [H2B1K_HUMAN]	0.7619	4	1	12	81	DNA binding; protein binding	chromosome; nucleus	cell organization and biogenesis; metabolic process; defense response; response to stimulus	Pf00125	85236	[GO:0000786]; GO:0000785; GO:0044427; GO:0044815; GO:1990104; GO:0005694; GO:0044446; GO:0032993; GO:0043234; GO:0043232; GO:0043229; GO:0044422; GO:0044424; GO:0032991; GO:0043228; GO:0043226; GO:0005575; GO:0005622; GO:0044464; GO:0005623 [GO:0003677]; GO:0003676; GO:0097159; GO:1901363; GO:0005488; GO:0003674 [GO:0005634]; GO:0043231; GO:0043227; GO:0043229; GO:0043226; GO:0044424; GO:0005575;…	75.16	0.6746	11	27	936.05	0.7619	12	30	25.1	0.2937	4	9	338.96	0.4048	6	15	126	13.9	10.32
P62807	Histone H2B type 1-C/E/F/G/I OS=Homo sapiens GN=HIST1H2BC PE=1 SV=4 - [H2B1C_HUMAN]	0.7619	14	1	12	87	DNA binding; protein binding	chromosome; nucleus	cell organization and biogenesis; metabolic process; defense response; response to stimulus	Pf00125	8346	[GO:0000786]; GO:0000785; GO:0044427; GO:0044815; GO:1990104; GO:0005694; GO:0044446; GO:0032993; GO:0043234; GO:0043232; GO:0043229; GO:0044422; GO:0044424; GO:0032991; GO:0043228; GO:0043226; GO:0005575; GO:0005622; GO:0044464; GO:0005623 [GO:0003677]; GO:0003676; GO:0097159; GO:1901363; GO:0005488; GO:0003674 [GO:0005634]; GO:0043231; GO:0043227; GO:0043229; GO:0043226; GO:0044424; GO:0005575;…	82.52	0.6746	11	29	993.49	0.7619	12	31	32.46	0.2937	4	11	393.43	0.4048	6	16	126	13.9	10.32
O14737	Programmed cell death protein 5 OS=Homo sapiens GN=PDCD5 PE=1 SV=3 - [PDCD5_HUMAN]	0.76	2	13	13	39	DNA binding	nucleus; cytoplasm	cell death; regulation of biological process	Pf01984	9141	[GO:0003677]; GO:0003676; GO:0097159; GO:1901363; GO:0005488; GO:0003674 [GO:0005634]; GO:0043231; GO:0043227; GO:0043229; GO:0043226; GO:0044424; GO:0005575; GO:0005622; GO:0044464; GO:0005623 [GO:0005737]; GO:0044424; GO:0005622; GO:0044464; GO:0005575; GO:0005623 [GO:0006915]; GO:0012501; GO:0008219; GO:0016265; GO:0044763; GO:0044699; GO:0009987; GO:0008150 [GO:0006917] [GO:0043065]; GO:00069…	38.22	0.664	11	15	401.14	0.76	13	16	8.59	0.152	3	4	154.33	0.152	3	4	125	14.3	6.04
P60709	Actin, cytoplasmic 1 OS=Homo sapiens GN=ACTB PE=1 SV=1 - [ACTB_HUMAN]	0.76	20	3	35	342	nucleotide binding; structural molecule activity; protein binding	cytoplasm; cytosol; cytoskeleton; nucleus; organelle lumen; extracellular	metabolic process; cellular component movement; cell differentiation; cell organization and biogenesis; development; response to stimulus; coagulation; cell communication; regulation of biological process; transport; defense response	Pf00022	60	[GO:0000166]; GO:0036094; GO:1901265; GO:0005488; GO:0097159; GO:1901363; GO:0003674 [GO:0005200]; GO:0005198; GO:0003674 [GO:0005515]; GO:0005488; GO:0003674 [GO:0005524]; GO:0032550; GO:0032559; GO:0035639; GO:0001883; GO:0032549; GO:0030554; GO:0032555; GO:0043168; GO:1901265; GO:0001882; GO:0017076; GO:0032553; GO:0043167; GO:0097159; GO:1901363; GO:0036094; GO:0097367; GO:0000166; GO:0005488…	481.43	0.7147	32	135	5303.52	0.76	34	148	89.69	0.2267	6	27	1131.32	0.2907	8	32	375	41.7	5.48
P63261	Actin, cytoplasmic 2 OS=Homo sapiens GN=ACTG1 PE=1 SV=1 - [ACTG_HUMAN]	0.76	20	2	34	338	nucleotide binding; structural molecule activity; protein binding	cytoplasm; cytosol; cytoskeleton; extracellular	cellular component movement; cell differentiation; cell organization and biogenesis; development; response to stimulus; coagulation; cell communication; regulation of biological process; transport; defense response	Pf00022	71	[GO:0000166]; GO:0036094; GO:1901265; GO:0005488; GO:0097159; GO:1901363; GO:0003674 [GO:0005200]; GO:0005198; GO:0003674 [GO:0005515]; GO:0005488; GO:0003674 [GO:0005524]; GO:0032550; GO:0032559; GO:0035639; GO:0001883; GO:0032549; GO:0030554; GO:0032555; GO:0043168; GO:1901265; GO:0001882; GO:0017076; GO:0032553; GO:0043167; GO:0097159; GO:1901363; GO:0036094; GO:0097367; GO:0000166; GO:0005488…	481.43	0.7147	32	135	5211.7	0.7307	33	145	89.69	0.2267	6	27	1097.68	0.2907	8	31	375	41.8	5.48
P80297	Metallothionein-1X OS=Homo sapiens GN=MT1X PE=1 SV=1 - [MT1X_HUMAN]	0.7377	5	1	4	80	metal ion binding	nucleus; cytoplasm	cellular homeostasis; cell communication; regulation of biological process; response to stimulus		4501	[GO:0005634]; GO:0043231; GO:0043227; GO:0043229; GO:0043226; GO:0044424; GO:0005575; GO:0005622; GO:0044464; GO:0005623 [GO:0005737]; GO:0044424; GO:0005622; GO:0044464; GO:0005575; GO:0005623 [GO:0006882]; GO:0046916; GO:0055069; GO:0072503; GO:0006875; GO:0055076; GO:0072507; GO:0030003; GO:0055065; GO:0055080; GO:0006873; GO:0050801; GO:0055082; GO:0048878; GO:0019725; GO:0042592; GO:0044763;…	41.93	0.6557	3	19	585.68	0.7377	4	22	41.93	0.6557	3	19	594.4	0.7377	4	20	61	6.1	7.96
P25398	40S ribosomal protein S12 OS=Homo sapiens GN=RPS12 PE=1 SV=3 - [RS12_HUMAN]	0.7348	1	9	9	44	structural molecule activity	cytoplasm; cytosol; ribosome	metabolic process; cell organization and biogenesis; transport	Pf01248	6206	[GO:0000184]; GO:0000956; GO:0006402; GO:0006401; GO:0016071; GO:0016070; GO:0034655; GO:0044265; GO:0044260; GO:0090304; GO:0006139; GO:0019439; GO:0044270; GO:0046700; GO:1901361; GO:0009057; GO:0044248; GO:0043170; GO:0044237; GO:0006725; GO:0034641; GO:0044238; GO:0046483; GO:1901360; GO:1901575; GO:0009056; GO:0071704; GO:0008152; GO:0009987; GO:0006807; GO:0008150 [GO:0003674] [GO:0003735];…	36.55	0.5682	8	12	459.68	0.7348	9	14	22.82	0.3561	6	8	335.72	0.5227	7	10	132	14.5	7.21
P16949	Stathmin OS=Homo sapiens GN=STMN1 PE=1 SV=3 - [STMN1_HUMAN]	0.7181	6	15	15	76	signal transducer activity; protein binding	cytoplasm; cytosol; cytoskeleton; membrane	cell organization and biogenesis; cell communication; regulation of biological process; response to stimulus; development; cell differentiation; cellular component movement	Pf00836; Pf09726	3925	[GO:0004871]; GO:0060089; GO:0003674 [GO:0005622]; GO:0044464; GO:0005575; GO:0005623 [GO:0005737]; GO:0044424; GO:0005622; GO:0044464; GO:0005575; GO:0005623 [GO:0005829]; GO:0044444; GO:0005737; GO:0044424; GO:0005622; GO:0044464; GO:0005575; GO:0005623 [GO:0005856]; GO:0043232; GO:0043228; GO:0043229; GO:0043226; GO:0044424; GO:0005575; GO:0005622; GO:0044464; GO:0005623 [GO:0005874]; GO:00156…	82.11	0.5638	11	28	907.56	0.7047	14	32	18.79	0.3356	5	7	241.99	0.4765	7	9	149	17.3	5.97
P10606	Cytochrome c oxidase subunit 5B, mitochondrial OS=Homo sapiens GN=COX5B PE=1 SV=2 - [COX5B_HUMAN]	0.7054	1	8	8	37	catalytic activity; transporter activity; metal ion binding	cytoplasm; mitochondrion; membrane	transport; metabolic process	Pf01215	1329	[GO:0004129]; GO:0015002; GO:0015078; GO:0016676; GO:0016491; GO:0015077; GO:0016675; GO:0003824; GO:0022890; GO:0003674; GO:0008324; GO:0015075; GO:0022891; GO:0022857; GO:0022892; GO:0005215 [GO:0005739]; GO:0043231; GO:0044444; GO:0043227; GO:0043229; GO:0005737; GO:0044424; GO:0043226; GO:0005622; GO:0044464; GO:0005575; GO:0005623 [GO:0005740]; GO:0031967; GO:0044429; GO:0031975; GO:0043227;…	27.55	0.7054	8	12	200.06	0.7054	8	13	9.64	0.155	3	6	158.42	0.155	3	6	129	13.7	8.81
P07437	Tubulin beta chain OS=Homo sapiens GN=TUBB PE=1 SV=2 - [TBB5_HUMAN]	0.6914	24	5	29	202	nucleotide binding; catalytic activity; structural molecule activity; protein binding	nucleus; cytoplasm; cytosol; cytoskeleton; membrane; extracellular	metabolic process; cellular component movement; cell division; cell organization and biogenesis; cell differentiation; development; transport; defense response; response to stimulus	Pf00091; Pf03953; Pf10644	203068	[GO:0000086]; GO:0044772; GO:0000278; GO:0044770; GO:0007049; GO:0022402; GO:0044763; GO:0009987; GO:0044699; GO:0008150 [GO:0000166]; GO:0036094; GO:1901265; GO:0005488; GO:0097159; GO:1901363; GO:0003674 [GO:0000278]; GO:0007049; GO:0044763; GO:0009987; GO:0044699; GO:0008150 [GO:0003924]; GO:0017111; GO:0016462; GO:0016818; GO:0016817; GO:0016787; GO:0003824; GO:0003674 [GO:0005198]; GO:000367…	320.16	0.6914	29	81	2765.54	0.6914	29	79	94.66	0.2883	7	21	835.73	0.2883	7	21	444	49.6	4.89
P68371	Tubulin beta-4B chain OS=Homo sapiens GN=TUBB4B PE=1 SV=1 - [TBB4B_HUMAN]	0.6899	16	6	29	191	nucleotide binding; RNA binding; catalytic activity; structural molecule activity; protein binding	nucleus; cytoplasm; cytosol; cytoskeleton; membrane	metabolic process; cellular component movement; defense response; response to stimulus; cell organization and biogenesis	Pf00091; Pf03953; Pf10644	10383	[GO:0000086]; GO:0044772; GO:0000278; GO:0044770; GO:0007049; GO:0022402; GO:0044763; GO:0009987; GO:0044699; GO:0008150 [GO:0000166]; GO:0036094; GO:1901265; GO:0005488; GO:0097159; GO:1901363; GO:0003674 [GO:0000278]; GO:0007049; GO:0044763; GO:0009987; GO:0044699; GO:0008150 [GO:0003725]; GO:0003723; GO:0003676; GO:0097159; GO:1901363; GO:0005488; GO:0003674 [GO:0003924]; GO:0017111; GO:001646…	299.4	0.6899	29	75	2658.98	0.6899	29	74	94.66	0.2876	7	21	835.73	0.2876	7	21	445	49.8	4.89
P00441	Superoxide dismutase [Cu-Zn] OS=Homo sapiens GN=SOD1 PE=1 SV=2 - [SODC_HUMAN]	0.6883	2	11	11	75	antioxidant activity; catalytic activity; metal ion binding; protein binding	extracellular; nucleus; organelle lumen; cytoplasm; mitochondrion; cytosol; membrane	cell communication; metabolic process; regulation of biological process; response to stimulus; development; reproduction; transport; cell death; cell organization and biogenesis; cellular homeostasis; coagulation; cellular component movement; cell differentiation	Pf00080	6647	[GO:0000187]; GO:0032147; GO:0043406; GO:0045860; GO:0043405; GO:0043410; GO:0071902; GO:0001934; GO:0033674; GO:0045859; GO:0043408; GO:0071900; GO:0000165; GO:0042327; GO:1902533; GO:0001932; GO:0006468; GO:0031401; GO:0043549; GO:0051347; GO:0042325; GO:1902531; GO:0023014; GO:0035556; GO:0016310; GO:0045937; GO:0009967; GO:0031399; GO:0006464; GO:0032270; GO:0051338; GO:0043085; GO:0019220; G…	125.08	0.6688	10	23	1250.16	0.6883	11	26	51.34	0.3247	5	12	624.09	0.3442	6	14	154	15.9	6.13
P22626	Heterogeneous nuclear ribonucleoproteins A2/B1 OS=Homo sapiens GN=HNRNPA2B1 PE=1 SV=2 - [ROA2_HUMAN]	0.6827	1	22	24	90	nucleotide binding; RNA binding; protein binding; DNA binding	nucleus; organelle lumen; spliceosomal complex; cytoplasm	metabolic process; regulation of biological process; transport	Pf00076	3181	[GO:0000166]; GO:0036094; GO:1901265; GO:0005488; GO:0097159; GO:1901363; GO:0003674 [GO:0000398]; GO:0000377; GO:0006397; GO:0000375; GO:0006396; GO:0016071; GO:0008380; GO:0010467; GO:0016070; GO:0043170; GO:0044260; GO:0090304; GO:0071704; GO:0044237; GO:0006139; GO:0008152; GO:0009987; GO:0006725; GO:0034641; GO:0044238; GO:0046483; GO:1901360; GO:0008150; GO:0006807 [GO:0003676]; GO:0097159;…	134.66	0.6799	23	41	1363.59	0.6827	24	42	10.54	0.0963	3	3	113.56	0.0992	4	4	353	37.4	8.95
Q9GZT3	SRA stem-loop-interacting RNA-binding protein, mitochondrial OS=Homo sapiens GN=SLIRP PE=1 SV=1 - [SLIRP_HUMAN]	0.6789	8	7	7	20	nucleotide binding; RNA binding	nucleus; cytoplasm; mitochondrion	metabolic process; regulation of biological process	Pf00076	81892	[GO:0000166]; GO:0036094; GO:1901265; GO:0005488; GO:0097159; GO:1901363; GO:0003674 [GO:0000961]; GO:0000957; GO:0000960; GO:1902369; GO:0000959; GO:0006401; GO:0031329; GO:0051252; GO:0031330; GO:0051253; GO:0016070; GO:0034655; GO:0044265; GO:0009894; GO:0031323; GO:0044248; GO:0019219; GO:0060255; GO:0009895; GO:0031324; GO:0010605; GO:0045934; GO:0044260; GO:0090304; GO:0006139; GO:0019439; …	23.75	0.6789	7	9	223.65	0.6789	7	9	2.18	0.1101	1	1	33.45	0.1101	1	1	109	12.3	10.24
P05387	60S acidic ribosomal protein P2 OS=Homo sapiens GN=RPLP2 PE=1 SV=1 - [RLA2_HUMAN]	0.6783	3	7	8	36	RNA binding; structural molecule activity	cytoplasm; cytosol; ribosome	metabolic process; cell organization and biogenesis; transport	Pf00428	6181	[GO:0000184]; GO:0000956; GO:0006402; GO:0006401; GO:0016071; GO:0016070; GO:0034655; GO:0044265; GO:0044260; GO:0090304; GO:0006139; GO:0019439; GO:0044270; GO:0046700; GO:1901361; GO:0009057; GO:0044248; GO:0043170; GO:0044237; GO:0006725; GO:0034641; GO:0044238; GO:0046483; GO:1901360; GO:1901575; GO:0009056; GO:0071704; GO:0008152; GO:0009987; GO:0006807; GO:0008150 [GO:0003723]; GO:0003676; …	36.94	0.6435	6	9	363	0.6435	6	9	37.86	0.6783	7	9	344.34	0.6783	7	9	115	11.7	4.54
P67936	Tropomyosin alpha-4 chain OS=Homo sapiens GN=TPM4 PE=1 SV=3 - [TPM4_HUMAN]	0.6653	6	12	15	46	protein binding; metal ion binding; structural molecule activity	cytoskeleton; cytoplasm; cytosol	cellular component movement; response to stimulus	Pf00261; Pf12718	7171	[GO:0001725]; GO:0032432; GO:0042641; GO:0015629; GO:0044430; GO:0005856; GO:0044446; GO:0043232; GO:0043229; GO:0044422; GO:0044424; GO:0043228; GO:0043226; GO:0005575; GO:0005622; GO:0044464; GO:0005623 [GO:0002102]; GO:0015629; GO:0043232; GO:0043234; GO:0044430; GO:0005856; GO:0043228; GO:0043229; GO:0032991; GO:0044446; GO:0043226; GO:0044424; GO:0005575; GO:0044422; GO:0005622; GO:0044464; …	65.39	0.621	14	18	447.09	0.6653	15	20	21.62	0.1976	4	4	135.1	0.1976	4	4	248	28.5	4.69
P54819	Adenylate kinase 2, mitochondrial OS=Homo sapiens GN=AK2 PE=1 SV=2 - [KAD2_HUMAN]	0.6611	7	14	14	53	nucleotide binding; catalytic activity	cytoplasm; mitochondrion; membrane; cytosol	development; metabolic process; response to stimulus	Pf00406; Pf05191	204	[GO:0000166]; GO:0036094; GO:1901265; GO:0005488; GO:0097159; GO:1901363; GO:0003674 [GO:0001889]; GO:0044767; GO:0048513; GO:0061008; GO:0032502; GO:0044699; GO:0048731; GO:0048856; GO:0008150; GO:0007275; GO:0044707; GO:0032501 [GO:0004017]; GO:0016776; GO:0019201; GO:0016772; GO:0019205; GO:0016740; GO:0016301; GO:0003824; GO:0003674 [GO:0005524]; GO:0032550; GO:0032559; GO:0035639; GO:0001883…	52.78	0.5523	11	20	651.52	0.6192	13	23	13.47	0.0921	3	4	250.9	0.1883	5	6	239	26.5	7.81
P18859	ATP synthase-coupling factor 6, mitochondrial OS=Homo sapiens GN=ATP5J PE=1 SV=1 - [ATP5J_HUMAN]	0.6574	2	15	15	82	transporter activity; catalytic activity	cytoplasm; membrane; mitochondrion	metabolic process; transport	Pf05511	522	[GO:0000276]; GO:0005753; GO:0044455; GO:0045263; GO:0005743; GO:0045259; GO:0031966; GO:0044425; GO:0044429; GO:0033177; GO:0044424; GO:0019866; GO:0016469; GO:0005740; GO:0031090; GO:0005575; GO:0016020; GO:0005739; GO:0044444; GO:0044446; GO:0043234; GO:0005622; GO:0044464; GO:0031967; GO:0043227; GO:0044422; GO:0043231; GO:0005737; GO:0043229; GO:0032991; GO:0005623; GO:0031975; GO:0043226 [G…	103.43	0.6574	14	28	888.84	0.6574	15	29	38.8	0.6204	7	12	318.8	0.6204	8	13	108	12.6	9.52
H0YL33	Annexin (Fragment) OS=Homo sapiens GN=ANXA2 PE=3 SV=1 - [H0YL33_HUMAN]	0.6549	6	2	11	22	enzyme regulator activity; metal ion binding; protein binding	cytoplasm; endosome; membrane	development; metabolic process; regulation of biological process; transport; cell organization and biogenesis; coagulation; response to stimulus; cell proliferation	Pf00191		[GO:0001525]; GO:0044767; GO:0048514; GO:0048646; GO:0032502; GO:0044699; GO:0001568; GO:0009653; GO:0008150; GO:0001944; GO:0048856; GO:0048731; GO:0072358; GO:0007275; GO:0072359; GO:0044707; GO:0032501 [GO:0001726]; GO:0031252; GO:0042995; GO:0044464; GO:0005575; GO:0005623 [GO:0001934]; GO:0001932; GO:0006468; GO:0031401; GO:0042327; GO:0031399; GO:0042325; GO:0006464; GO:0016310; GO:0032270;…	62.51	0.6268	10	18		0			13.91	0.2394	4	4		0			142	16.4	5.17
O60220	Mitochondrial import inner membrane translocase subunit Tim8 A OS=Homo sapiens GN=TIMM8A PE=1 SV=1 - [TIM8A_HUMAN]	0.6495	1	6	6	15	metal ion binding	cytoplasm; mitochondrion; membrane	cell organization and biogenesis; transport; development; metabolic process	Pf02953	1678	[GO:0005739]; GO:0043231; GO:0044444; GO:0043227; GO:0043229; GO:0005737; GO:0044424; GO:0043226; GO:0005622; GO:0044464; GO:0005575; GO:0005623 [GO:0005743]; GO:0019866; GO:0031966; GO:0031090; GO:0031967; GO:0044424; GO:0005740; GO:0044429; GO:0016020; GO:0043227; GO:0044422; GO:0031975; GO:0044446; GO:0005622; GO:0044464; GO:0005739; GO:0044444; GO:0005575; GO:0043226; GO:0043229; GO:0005623; …	28.63	0.6495	6	6	431.72	0.6495	6	7	6.05	0.299	1	1	84.08	0.299	1	1	97	11	5.16
P10809	60 kDa heat shock protein, mitochondrial OS=Homo sapiens GN=HSPD1 PE=1 SV=2 - [CH60_HUMAN]	0.6492	9	36	36	163	nucleotide binding; protein binding; DNA binding; RNA binding; catalytic activity	extracellular; cytoplasm; mitochondrion; membrane; organelle lumen; endosome; cytosol; cell surface; nucleus	response to stimulus; cell communication; defense response; regulation of biological process; metabolic process; cell death; cell proliferation; development; cell organization and biogenesis	Pf00118	3329	[GO:0000166]; GO:0036094; GO:1901265; GO:0005488; GO:0097159; GO:1901363; GO:0003674 [GO:0001530]; GO:0008289; GO:0097367; GO:0005488; GO:0003674 [GO:0002039]; GO:0005515; GO:0005488; GO:0003674 [GO:0002368]; GO:0002367; GO:0019724; GO:0001816; GO:0002440; GO:0006955; GO:0002449; GO:0002460; GO:0044707; GO:0002376; GO:0050896; GO:0002443; GO:0002250; GO:0032501; GO:0044699; GO:0008150; GO:0002252…	245.91	0.6492	36	58	2361.33	0.6492	36	59	87.59	0.349	16	20	1133.48	0.3508	17	26	573	61	5.87
P40926	Malate dehydrogenase, mitochondrial OS=Homo sapiens GN=MDH2 PE=1 SV=3 - [MDHM_HUMAN]	0.645	3	21	21	95	nucleotide binding; catalytic activity; protein binding	nucleus; organelle lumen; cytoplasm; mitochondrion; membrane	metabolic process	Pf00056; Pf01073; Pf01118; Pf02866	4191	[GO:0000166]; GO:0036094; GO:1901265; GO:0005488; GO:0097159; GO:1901363; GO:0003674 [GO:0003824]; GO:0003674 [GO:0003854]; GO:0033764; GO:0016229; GO:0016616; GO:0016491; GO:0016614; GO:0003824; GO:0003674 [GO:0005634]; GO:0043231; GO:0043227; GO:0043229; GO:0043226; GO:0044424; GO:0005575; GO:0005622; GO:0044464; GO:0005623 [GO:0005730]; GO:0031981; GO:0043232; GO:0044428; GO:0070013; GO:004322…	121.58	0.645	21	34	1141.8	0.645	21	33	49.09	0.2929	9	14	544.54	0.2929	9	14	338	35.5	8.68
Q06830	Peroxiredoxin-1 OS=Homo sapiens GN=PRDX1 PE=1 SV=1 - [PRDX1_HUMAN]	0.6432	1	15	18	79	antioxidant activity; catalytic activity; protein binding	nucleus; chromosome; organelle lumen; cytoplasm; mitochondrion; cytosol	response to stimulus; development; cell proliferation; metabolic process; cell communication; regulation of biological process; defense response; transport	Pf00578; Pf08534; Pf10417	5052	[GO:0000302]; GO:0006979; GO:1901700; GO:0006950; GO:0042221; GO:0050896; GO:0008150 [GO:0001501]; GO:0048731; GO:0007275; GO:0048856; GO:0044707; GO:0044767; GO:0032502; GO:0032501; GO:0044699; GO:0008150 [GO:0004601]; GO:0016209; GO:0016684; GO:0003674; GO:0016491; GO:0003824 [GO:0005515]; GO:0005488; GO:0003674 [GO:0005634]; GO:0043231; GO:0043227; GO:0043229; GO:0043226; GO:0044424; GO:000557…	91.96	0.6432	18	29	578.98	0.6432	18	29	32.13	0.3467	7	10	261.14	0.3467	7	11	199	22.1	8.13
P07737	Profilin-1 OS=Homo sapiens GN=PFN1 PE=1 SV=2 - [PROF1_HUMAN]	0.6429	1	10	10	57	protein binding	nucleus; cytoplasm; cytoskeleton	development; transport; metabolic process; regulation of biological process; cell organization and biogenesis; coagulation; response to stimulus; cell death	Pf00235	5216	[GO:0001843]; GO:0014020; GO:0060606; GO:0001838; GO:0001841; GO:0035148; GO:0016331; GO:0072175; GO:0021915; GO:0035239; GO:0044767; GO:0048646; GO:0002009; GO:0048598; GO:0060562; GO:0007399; GO:0043009; GO:0048856; GO:0009653; GO:0035295; GO:0032502; GO:0044699; GO:0048729; GO:0060429; GO:0009790; GO:0048731; GO:0009792; GO:0007275; GO:0008150; GO:0009888; GO:0044707; GO:0032501 [GO:0002576]; …	62.75	0.6429	10	19	562.62	0.6429	10	19	29.44	0.5286	6	9	258.29	0.5286	6	10	140	15	8.27
H0YKX9	Annexin (Fragment) OS=Homo sapiens GN=ANXA2 PE=3 SV=1 - [H0YKX9_HUMAN]	0.6418	9	1	9	20	enzyme regulator activity; metal ion binding; protein binding	cytoplasm; endosome; membrane	development; metabolic process; regulation of biological process; transport; cell organization and biogenesis; coagulation; response to stimulus; cell proliferation	Pf00191		[GO:0001525]; GO:0044767; GO:0048514; GO:0048646; GO:0032502; GO:0044699; GO:0001568; GO:0009653; GO:0008150; GO:0001944; GO:0048856; GO:0048731; GO:0072358; GO:0007275; GO:0072359; GO:0044707; GO:0032501 [GO:0001726]; GO:0031252; GO:0042995; GO:0044464; GO:0005575; GO:0005623 [GO:0001934]; GO:0001932; GO:0006468; GO:0031401; GO:0042327; GO:0031399; GO:0042325; GO:0006464; GO:0016310; GO:0032270;…	54.12	0.6418	9	14		0			22.75	0.4328	4	6		0			134	14.5	5.87
H0YMT9	Annexin (Fragment) OS=Homo sapiens GN=ANXA2 PE=3 SV=1 - [H0YMT9_HUMAN]	0.6391	9	1	9	20	enzyme regulator activity; metal ion binding; protein binding	cytoplasm; endosome; membrane	development; metabolic process; regulation of biological process; transport; cell organization and biogenesis; coagulation; response to stimulus; cell proliferation	Pf00191		[GO:0001525]; GO:0044767; GO:0048514; GO:0048646; GO:0032502; GO:0044699; GO:0001568; GO:0009653; GO:0008150; GO:0001944; GO:0048856; GO:0048731; GO:0072358; GO:0007275; GO:0072359; GO:0044707; GO:0032501 [GO:0001726]; GO:0031252; GO:0042995; GO:0044464; GO:0005575; GO:0005623 [GO:0001934]; GO:0001932; GO:0006468; GO:0031401; GO:0042327; GO:0031399; GO:0042325; GO:0006464; GO:0016310; GO:0032270;…	54.19	0.6391	9	14		0			22.82	0.4286	4	6		0			133	14.5	5.87
O75347	Tubulin-specific chaperone A OS=Homo sapiens GN=TBCA PE=1 SV=3 - [TBCA_HUMAN]	0.6389	5	8	8	26	protein binding	nucleus; organelle lumen; cytoplasm; cytoskeleton	metabolic process; cell organization and biogenesis	Pf02970	6902	[GO:0005730]; GO:0031981; GO:0043232; GO:0044428; GO:0070013; GO:0043228; GO:0043229; GO:0005634; GO:0044446; GO:0043233; GO:0043226; GO:0044424; GO:0043231; GO:0044422; GO:0031974; GO:0005575; GO:0005622; GO:0044464; GO:0043227; GO:0005623 [GO:0005737]; GO:0044424; GO:0005622; GO:0044464; GO:0005575; GO:0005623 [GO:0005856]; GO:0043232; GO:0043228; GO:0043229; GO:0043226; GO:0044424; GO:0005575;…	36.32	0.6204	7	12	378.57	0.6389	8	13		0			33.7	0.1204	1	1	108	12.8	5.29
P09211	Glutathione S-transferase P OS=Homo sapiens GN=GSTP1 PE=1 SV=2 - [GSTP1_HUMAN]	0.6333	2	9	9	45	catalytic activity; protein binding; enzyme regulator activity	nucleus; cytoplasm; mitochondrion; cytosol	response to stimulus; defense response; regulation of biological process; metabolic process; development; cell communication; cell proliferation; cell death	Pf00043; Pf02798	2950	[GO:0000302]; GO:0006979; GO:1901700; GO:0006950; GO:0042221; GO:0050896; GO:0008150 [GO:0002674]; GO:0002526; GO:0002673; GO:0050728; GO:0006954; GO:0050727; GO:0031348; GO:0032102; GO:0006952; GO:0009611; GO:0031347; GO:0032101; GO:0048585; GO:0009605; GO:0006950; GO:0080134; GO:0048583; GO:0048519; GO:0050896; GO:0050789; GO:0008150; GO:0065007 [GO:0004364]; GO:0016765; GO:0016740; GO:0003824;…	55.08	0.5714	8	14	550.21	0.6333	9	15	31.52	0.319	5	8	317.15	0.319	5	8	210	23.3	5.64
O43504	Hepatitis B virus X-interacting protein OS=Homo sapiens GN=HBXIP PE=1 SV=1 - [HBXIP_HUMAN]	0.6264	2	3	3	18	protein binding; structural molecule activity	cytoplasm; vacuole; cytosol; endosome; membrane	cell organization and biogenesis; response to stimulus; cell communication; regulation of biological process; cell death; metabolic process		10542	[GO:0005085]; GO:0003674 [GO:0005515]; GO:0005488; GO:0003674 [GO:0005737]; GO:0044424; GO:0005622; GO:0044464; GO:0005575; GO:0005623 [GO:0005764]; GO:0000323; GO:0005773; GO:0043231; GO:0044444; GO:0043227; GO:0043229; GO:0005737; GO:0044424; GO:0043226; GO:0005622; GO:0044464; GO:0005575; GO:0005623 [GO:0005829]; GO:0044444; GO:0005737; GO:0044424; GO:0005622; GO:0044464; GO:0005575; GO:000562…	28.67	0.6264	3	5	105.86	0.6264	3	5	24.52	0.4066	2	4	78.07	0.4066	2	4	91	9.6	4.87
O75531	Barrier-to-autointegration factor OS=Homo sapiens GN=BANF1 PE=1 SV=1 - [BAF_HUMAN]	0.618	1	5	5	17	DNA binding; protein binding	nucleus; organelle lumen; chromosome; cytoplasm; cytosol	cell organization and biogenesis; response to stimulus; metabolic process	Pf02961	8815	[GO:0000278]; GO:0007049; GO:0044763; GO:0009987; GO:0044699; GO:0008150 [GO:0003677]; GO:0003676; GO:0097159; GO:1901363; GO:0005488; GO:0003674 [GO:0005515]; GO:0005488; GO:0003674 [GO:0005634]; GO:0043231; GO:0043227; GO:0043229; GO:0043226; GO:0044424; GO:0005575; GO:0005622; GO:0044464; GO:0005623 [GO:0005654]; GO:0031981; GO:0044428; GO:0070013; GO:0005634; GO:0044446; GO:0043233; GO:004323…	9.01	0.4719	2	2	143.18	0.6067	4	6	9.67	0.2135	2	4	155	0.5618	3	5	89	10.1	6.09
P23528	Cofilin-1 OS=Homo sapiens GN=CFL1 PE=1 SV=3 - [COF1_HUMAN]	0.6145	9	11	11	53	protein binding	nucleus; cytoplasm; cytoskeleton; membrane; organelle lumen	cell division; cell differentiation; cellular component movement; development; transport; metabolic process; cell organization and biogenesis; cell communication; regulation of biological process; response to stimulus; coagulation; cell death; defense response	Pf00241	1072	[GO:0000910]; GO:0022402; GO:0051301; GO:0007049; GO:0044763; GO:0009987; GO:0044699; GO:0008150 [GO:0001755]; GO:0001667; GO:0014032; GO:0016477; GO:0014031; GO:0014033; GO:0048870; GO:0048762; GO:0048864; GO:0006928; GO:0040011; GO:0051674; GO:0048863; GO:0060485; GO:0048468; GO:0044763; GO:0008150; GO:0051179; GO:0030154; GO:0009888; GO:0048513; GO:0048856; GO:0048869; GO:0009987; GO:0044699; …	49.48	0.4578	7	12	615.82	0.5783	10	17	39.88	0.4277	6	10	460.66	0.5361	8	14	166	18.5	8.09
P23284	Peptidyl-prolyl cis-trans isomerase B OS=Homo sapiens GN=PPIB PE=1 SV=2 - [PPIB_HUMAN]	0.6065	1	15	15	61	catalytic activity; protein binding	cytoplasm; endoplasmic reticulum; organelle lumen	metabolic process; cell organization and biogenesis	Pf00160	5479	[GO:0000413]; GO:0018208; GO:0018193; GO:0006464; GO:0036211; GO:0044267; GO:0019538; GO:0043412; GO:0044260; GO:0043170; GO:0044238; GO:0044237; GO:0071704; GO:0008152; GO:0009987; GO:0008150 [GO:0003755]; GO:0016859; GO:0016853; GO:0003824; GO:0003674 [GO:0005515]; GO:0005488; GO:0003674 [GO:0005783]; GO:0012505; GO:0043231; GO:0044444; GO:0044464; GO:0043227; GO:0043229; GO:0005737; GO:0044424…	51.56	0.6065	15	22	469.42	0.6065	15	22	19.6	0.3426	7	8	233.98	0.3426	7	9	216	23.7	9.41
P04406	Glyceraldehyde-3-phosphate dehydrogenase OS=Homo sapiens GN=GAPDH PE=1 SV=3 - [G3P_HUMAN]	0.606	6	23	23	131	catalytic activity; protein binding; nucleotide binding	nucleus; cytoplasm; cytosol; cytoskeleton; membrane; extracellular	cell organization and biogenesis; metabolic process; regulation of biological process; cell death; defense response; response to stimulus	Pf00044; Pf02800	2597	[GO:0000226]; GO:0007010; GO:0007017; GO:1902589; GO:0006996; GO:0044763; GO:0009987; GO:0016043; GO:0044699; GO:0008150; GO:0071840 [GO:0004365]; GO:0016620; GO:0016903; GO:0016491; GO:0003824; GO:0003674 [GO:0005515]; GO:0005488; GO:0003674 [GO:0005634]; GO:0043231; GO:0043227; GO:0043229; GO:0043226; GO:0044424; GO:0005575; GO:0005622; GO:0044464; GO:0005623 [GO:0005737]; GO:0044424; GO:000562…	162.95	0.606	22	44	1419.43	0.5851	21	44	86.04	0.3433	9	21	742.43	0.3433	9	22	335	36	8.46
P04792	Heat shock protein beta-1 OS=Homo sapiens GN=HSPB1 PE=1 SV=2 - [HSPB1_HUMAN]	0.6049	4	13	13	79	protein binding; enzyme regulator activity	proteasome; nucleus; cytoplasm; cytoskeleton; cytosol; membrane; cell surface	development; metabolic process; regulation of biological process; cellular component movement; response to stimulus; cell death; cell communication	Pf00011	3315	[GO:0000502]; GO:0043234; GO:0044424; GO:0032991; GO:0005622; GO:0044464; GO:0005575; GO:0005623 [GO:0001525]; GO:0044767; GO:0048514; GO:0048646; GO:0032502; GO:0044699; GO:0001568; GO:0009653; GO:0008150; GO:0001944; GO:0048856; GO:0048731; GO:0072358; GO:0007275; GO:0072359; GO:0044707; GO:0032501 [GO:0005080]; GO:0019901; GO:0019900; GO:0019899; GO:0005515; GO:0005488; GO:0003674 [GO:0005515]…	154.13	0.6049	13	38	1562.73	0.5707	12	35	17.84	0.3122	2	3	220.4	0.3122	2	3	205	22.8	6.4
P62158	Calmodulin OS=Homo sapiens GN=CALM1 PE=1 SV=2 - [CALM_HUMAN]	0.604	9	8	8	35	metal ion binding; protein binding; catalytic activity; enzyme regulator activity	cytoskeleton; extracellular; nucleus; organelle lumen; cytoplasm; cytosol; membrane	response to stimulus; regulation of biological process; transport; metabolic process; cell communication; coagulation; cellular homeostasis; cell division; defense response	Pf00036; Pf08726; Pf12763	808	[GO:0000922]; GO:0005819; GO:0043234; GO:0044430; GO:0015630; GO:0043232; GO:0032991; GO:0005856; GO:0044446; GO:0043228; GO:0043229; GO:0005575; GO:0044422; GO:0044424; GO:0043226; GO:0005622; GO:0044464; GO:0005623 [GO:0001975]; GO:0014075; GO:0010243; GO:0009719; GO:0010033; GO:1901698; GO:0050896; GO:0042221; GO:0008150 [GO:0002027]; GO:0008016; GO:0065008; GO:0044057; GO:0060047; GO:0065007;…	54.37	0.5168	7	16	545.27	0.604	8	16	3.4	0.1141	1	1	64.58	0.2013	2	2	149	16.8	4.22
P55769	NHP2-like protein 1 OS=Homo sapiens GN=NHP2L1 PE=1 SV=3 - [NH2L1_HUMAN]	0.6016	2	10	10	30	RNA binding; protein binding	nucleus; organelle lumen; spliceosomal complex	metabolic process	Pf01248	4809	[GO:0000398]; GO:0000377; GO:0006397; GO:0000375; GO:0006396; GO:0016071; GO:0008380; GO:0010467; GO:0016070; GO:0043170; GO:0044260; GO:0090304; GO:0071704; GO:0044237; GO:0006139; GO:0008152; GO:0009987; GO:0006725; GO:0034641; GO:0044238; GO:0046483; GO:1901360; GO:0008150; GO:0006807 [GO:0003723]; GO:0003676; GO:0097159; GO:1901363; GO:0005488; GO:0003674 [GO:0005515]; GO:0005488; GO:0003674 …	29.86	0.4766	7	9	296.73	0.6016	9	11	13.09	0.1875	3	4	211.34	0.25	5	6	128	14.2	8.46
P09382	Galectin-1 OS=Homo sapiens GN=LGALS1 PE=1 SV=2 - [LEG1_HUMAN]	0.6	1	6	6	15	protein binding; signal transducer activity	extracellular; nucleus; cytoplasm; cell surface	cell differentiation; development; response to stimulus; cell death; cell communication; regulation of biological process; cell organization and biogenesis; cellular homeostasis	Pf00337	3956	[GO:0001948]; GO:0005515; GO:0097367; GO:0005488; GO:0003674 [GO:0002317]; GO:0002313; GO:0002312; GO:0002335; GO:0002285; GO:0042113; GO:0030183; GO:0002366; GO:0046649; GO:0030098; GO:0002263; GO:0045321; GO:0002521; GO:0001775; GO:0002252; GO:0006955; GO:0002376; GO:0030097; GO:0030154; GO:0044763; GO:0050896; GO:0008150; GO:0048534; GO:0048869; GO:0009987; GO:0044699; GO:0002520; GO:0044767; …	24.79	0.4519	4	6	446.79	0.5407	5	8	0	0.0593	1	1		0			135	14.7	5.5
P62979	Ubiquitin-40S ribosomal protein S27a OS=Homo sapiens GN=RPS27A PE=1 SV=2 - [RS27A_HUMAN]	0.5962	19	8	8	28	structural molecule activity; protein binding; metal ion binding	nucleus; organelle lumen; cytoplasm; cytosol; ribosome; membrane; endosome	metabolic process; regulation of biological process; cell communication; response to stimulus; defense response; cell organization and biogenesis; transport; cell death	Pf00240; Pf01599; Pf11976	6233	[GO:0000075]; GO:0022402; GO:0007049; GO:0044763; GO:0009987; GO:0044699; GO:0008150 [GO:0000080]; GO:0051318; GO:0051329; GO:0022403; GO:0051325; GO:0022402; GO:0007049; GO:0044763; GO:0009987; GO:0044699; GO:0008150 [GO:0000082]; GO:0044772; GO:0000278; GO:0044770; GO:0007049; GO:0022402; GO:0044763; GO:0009987; GO:0044699; GO:0008150 [GO:0000084]; GO:0051320; GO:0051329; GO:0022403; GO:0051325…	28.25	0.5962	8	10	354.49	0.5962	8	10	15.34	0.1987	3	4	186.85	0.1987	3	4	156	18	9.64
P14618	Pyruvate kinase isozymes M1/M2 OS=Homo sapiens GN=PKM2 PE=1 SV=4 - [KPYM_HUMAN]	0.5932	5	21	23	69	nucleotide binding; metal ion binding; catalytic activity; protein binding	nucleus; cytoplasm; mitochondrion; cytosol; membrane; extracellular	response to stimulus; development; metabolic process; cell death	Pf00224; Pf02887	5315	[GO:0000166]; GO:0036094; GO:1901265; GO:0005488; GO:0097159; GO:1901363; GO:0003674 [GO:0000287]; GO:0046872; GO:0043169; GO:0043167; GO:0005488; GO:0003674 [GO:0001666]; GO:0006950; GO:0036293; GO:0050896; GO:0070482; GO:0008150; GO:0009628 [GO:0001889]; GO:0044767; GO:0048513; GO:0061008; GO:0032502; GO:0044699; GO:0048731; GO:0048856; GO:0008150; GO:0007275; GO:0044707; GO:0032501 [GO:0003824…	103.13	0.5348	22	28	860.4	0.5932	23	29	23.15	0.1149	6	6	257.3	0.1149	6	6	531	57.9	7.84
P61960	Ubiquitin-fold modifier 1 OS=Homo sapiens GN=UFM1 PE=1 SV=1 - [UFM1_HUMAN]	0.5882	2	2	2	16		nucleus; cytoplasm	response to stimulus; metabolic process	Pf03671	51569	[GO:0005634]; GO:0043231; GO:0043227; GO:0043229; GO:0043226; GO:0044424; GO:0005575; GO:0005622; GO:0044464; GO:0005623 [GO:0005737]; GO:0044424; GO:0005622; GO:0044464; GO:0005575; GO:0005623 [GO:0034976]; GO:0033554; GO:0006950; GO:0051716; GO:0050896; GO:0009987; GO:0008150 [GO:0071569]; GO:0032446; GO:0070647; GO:0006464; GO:0036211; GO:0044267; GO:0019538; GO:0043412; GO:0044260; GO:0043170…	19.07	0.5882	2	4	193.08	0.5882	2	4	19.07	0.5882	2	4	194.58	0.5882	2	4	85	9.1	9.31
Q96C01	Protein FAM136A OS=Homo sapiens GN=FAM136A PE=1 SV=1 - [F136A_HUMAN]	0.587	3	5	5	21		cytoplasm; mitochondrion		Pf05811	84908	[GO:0005737]; GO:0044424; GO:0005622; GO:0044464; GO:0005575; GO:0005623 [GO:0005739]; GO:0043231; GO:0044444; GO:0043227; GO:0043229; GO:0005737; GO:0044424; GO:0043226; GO:0005622; GO:0044464; GO:0005575; GO:0005623	24.18	0.4638	4	6	361.56	0.5145	4	8	3.95	0.1739	2	2	161.01	0.2971	3	5	138	15.6	7.61
P32119	Peroxiredoxin-2 OS=Homo sapiens GN=PRDX2 PE=1 SV=5 - [PRDX2_HUMAN]	0.5859	3	9	10	35	antioxidant activity; catalytic activity	cytoplasm; cytosol	response to stimulus; metabolic process; cell death; regulation of biological process	Pf00578; Pf08534; Pf10417	7001	[GO:0004601]; GO:0016209; GO:0016684; GO:0003674; GO:0016491; GO:0003824 [GO:0005737]; GO:0044424; GO:0005622; GO:0044464; GO:0005575; GO:0005623 [GO:0005829]; GO:0044444; GO:0005737; GO:0044424; GO:0005622; GO:0044464; GO:0005575; GO:0005623 [GO:0006979]; GO:0006950; GO:0050896; GO:0008150 [GO:0008379]; GO:0004601; GO:0051920; GO:0016209; GO:0016684; GO:0016705; GO:0003674; GO:0016491; GO:000382…	55.3	0.5859	10	16	472.09	0.5859	10	17	3.59	0.0657	1	1	49.98	0.0657	1	1	198	21.9	5.97
F8VSB5	Heterogeneous nuclear ribonucleoprotein A1 OS=Homo sapiens GN=HNRNPA1 PE=4 SV=1 - [F8VSB5_HUMAN]	0.585	7	1	14	21				Pf00076		[GO:0003676]; GO:0097159; GO:1901363; GO:0005488; GO:0003674	57.65	0.585	14	19		0			5.09	0.1242	2	2		0			306	32.8	9.13
P14854	Cytochrome c oxidase subunit 6B1 OS=Homo sapiens GN=COX6B1 PE=1 SV=2 - [CX6B1_HUMAN]	0.5814	1	4	4	11	catalytic activity; transporter activity	cytoplasm; mitochondrion; membrane	transport; metabolic process	Pf02297	1340	[GO:0004129]; GO:0015002; GO:0015078; GO:0016676; GO:0016491; GO:0015077; GO:0016675; GO:0003824; GO:0022890; GO:0003674; GO:0008324; GO:0015075; GO:0022891; GO:0022857; GO:0022892; GO:0005215 [GO:0005739]; GO:0043231; GO:0044444; GO:0043227; GO:0043229; GO:0005737; GO:0044424; GO:0043226; GO:0005622; GO:0044464; GO:0005575; GO:0005623 [GO:0005743]; GO:0019866; GO:0031966; GO:0031090; GO:0031967;…	5.65	0.4419	3	3	170.83	0.5814	4	6		0			96.62	0.1395	1	2	86	10.2	7.05
P35244	Replication protein A 14 kDa subunit OS=Homo sapiens GN=RPA3 PE=1 SV=1 - [RFA3_HUMAN]	0.5785	2	5	5	15	DNA binding; protein binding	nucleus; organelle lumen; chromosome; cytoplasm	metabolic process; response to stimulus; cell organization and biogenesis	Pf08661	6119	[GO:0000075]; GO:0022402; GO:0007049; GO:0044763; GO:0009987; GO:0044699; GO:0008150 [GO:0000082]; GO:0044772; GO:0000278; GO:0044770; GO:0007049; GO:0022402; GO:0044763; GO:0009987; GO:0044699; GO:0008150 [GO:0000084]; GO:0051320; GO:0051329; GO:0022403; GO:0051325; GO:0022402; GO:0007049; GO:0044763; GO:0009987; GO:0044699; GO:0008150 [GO:0000216] [GO:0000278]; GO:0007049; GO:0044763; GO:000998…	11.44	0.5124	4	4	100.99	0.5785	5	5	7.92	0.3554	3	3	68.11	0.3554	3	3	121	13.6	5.08
P60903	Protein S100-A10 OS=Homo sapiens GN=S100A10 PE=1 SV=2 - [S10AA_HUMAN]	0.5773	1	6	6	62	protein binding; metal ion binding	membrane	cell communication; regulation of biological process; response to stimulus	Pf01023	6281	[GO:0005102]; GO:0005515; GO:0005488; GO:0003674 [GO:0005509]; GO:0046872; GO:0043169; GO:0043167; GO:0005488; GO:0003674 [GO:0005515]; GO:0005488; GO:0003674 [GO:0007165]; GO:0007154; GO:0044700; GO:0050794; GO:0051716; GO:0044763; GO:0023052; GO:0044699; GO:0009987; GO:0050789; GO:0050896; GO:0008150; GO:0065007 [GO:0019897]; GO:0019898; GO:0044459; GO:0044425; GO:0005886; GO:0044464; GO:000557…	43.27	0.4021	5	16	412.73	0.5773	6	18	27.55	0.3093	3	13	343.35	0.4845	4	15	97	11.2	7.37
E7EVZ2	Tyrosine 3-monooxygenase/tryptophan 5-monooxygenase activation protein, zeta polypeptide (Fragment) OS=Homo sapiens GN=YWHAZ PE=4 SV=1 - [E7EVZ2_HUMAN]	0.5612	6	1	4	10	protein binding	nucleus; cytoplasm; mitochondrion; cytoskeleton; vacuole	cell communication; defense response; response to stimulus; transport; cell organization and biogenesis; cell death; regulation of biological process	Pf00244		[GO:0002553]; GO:0002441; GO:0043303; GO:0001821; GO:0002349; GO:0046879; GO:0002279; GO:0002448; GO:0043299; GO:1902582; GO:0046903; GO:0051608; GO:0002532; GO:0009914; GO:0023061; GO:0002275; GO:0045576; GO:0002444; GO:0002252; GO:0045055; GO:0044765; GO:0046907; GO:0006812; GO:0045117; GO:0006954; GO:0044707; GO:0010817; GO:0007267; GO:0032940; GO:0002274; GO:0002366; GO:0002443; GO:0002376; G…	24.16	0.5612	4	6		0			17.1	0.4082	3	4		0			98	11.3	5.34
P06576	ATP synthase subunit beta, mitochondrial OS=Homo sapiens GN=ATP5B PE=1 SV=3 - [ATPB_HUMAN]	0.5595	7	25	25	91	nucleotide binding; transporter activity; metal ion binding; protein binding; catalytic activity; receptor activity	cytoplasm; mitochondrion; membrane; organelle lumen; cell surface	development; metabolic process; transport; cellular component movement; regulation of biological process; cellular homeostasis	Pf00006; Pf00306; Pf02874	506	[GO:0000166]; GO:0036094; GO:1901265; GO:0005488; GO:0097159; GO:1901363; GO:0003674 [GO:0001525]; GO:0044767; GO:0048514; GO:0048646; GO:0032502; GO:0044699; GO:0001568; GO:0009653; GO:0008150; GO:0001944; GO:0048856; GO:0048731; GO:0072358; GO:0007275; GO:0072359; GO:0044707; GO:0032501 [GO:0005215]; GO:0003674 [GO:0005509]; GO:0046872; GO:0043169; GO:0043167; GO:0005488; GO:0003674 [GO:0005515…	146.84	0.5425	24	42	1304.79	0.5595	25	42	8.1	0.0643	3	3	108.06	0.0813	4	4	529	56.5	5.4
P68036	Ubiquitin-conjugating enzyme E2 L3 OS=Homo sapiens GN=UBE2L3 PE=1 SV=1 - [UB2L3_HUMAN]	0.5519	3	6	6	20	nucleotide binding; catalytic activity; protein binding	nucleus; cytoplasm	metabolic process; regulation of biological process; cell proliferation; response to stimulus	Pf00179	7332	[GO:0000151]; GO:0044424; GO:1902494; GO:0005622; GO:0044464; GO:0043234; GO:0005575; GO:0005623; GO:0032991 [GO:0000166]; GO:0036094; GO:1901265; GO:0005488; GO:0097159; GO:1901363; GO:0003674 [GO:0000209]; GO:0016567; GO:0032446; GO:0070647; GO:0006464; GO:0036211; GO:0044267; GO:0019538; GO:0043412; GO:0044260; GO:0043170; GO:0044238; GO:0044237; GO:0071704; GO:0008152; GO:0009987; GO:0008150 …	26.37	0.5519	6	8	100.53	0.4935	5	7	10.57	0.3766	3	3	51.89	0.3182	2	2	154	17.9	8.51
P49458	Signal recognition particle 9 kDa protein OS=Homo sapiens GN=SRP9 PE=1 SV=2 - [SRP09_HUMAN]	0.5465	2	4	4	15	RNA binding	cytoplasm; endoplasmic reticulum; membrane; cytosol	metabolic process; cell organization and biogenesis; transport; regulation of biological process	Pf05486	6726	[GO:0003723]; GO:0003676; GO:0097159; GO:1901363; GO:0005488; GO:0003674 [GO:0005047]; GO:0043021; GO:0005488; GO:0003674 [GO:0005737]; GO:0044424; GO:0005622; GO:0044464; GO:0005575; GO:0005623 [GO:0005785]; GO:0030867; GO:0043234; GO:0044425; GO:0044432; GO:0005789; GO:0005791; GO:0032991; GO:0005575; GO:0016020; GO:0005783; GO:0044444; GO:0044446; GO:0031090; GO:0042175; GO:0012505; GO:0043231…	16.8	0.4186	3	4	173.85	0.5465	4	5	9.4	0.314	2	3	117.28	0.314	2	3	86	10.1	7.97
Q9C005	Protein dpy-30 homolog OS=Homo sapiens GN=DPY30 PE=1 SV=1 - [DPY30_HUMAN]	0.5455	2	5	5	25	protein binding	nucleus; organelle lumen; cytoplasm; Golgi	metabolic process; regulation of biological process; transport; cell organization and biogenesis	Pf05186	84661	[GO:0005515]; GO:0005488; GO:0003674 [GO:0005634]; GO:0043231; GO:0043227; GO:0043229; GO:0043226; GO:0044424; GO:0005575; GO:0005622; GO:0044464; GO:0005623 [GO:0005730]; GO:0031981; GO:0043232; GO:0044428; GO:0070013; GO:0043228; GO:0043229; GO:0005634; GO:0044446; GO:0043233; GO:0043226; GO:0044424; GO:0043231; GO:0044422; GO:0031974; GO:0005575; GO:0005622; GO:0044464; GO:0043227; GO:0005623 …	47.44	0.5152	4	8	317.06	0.5152	4	8	32.51	0.4343	3	5	143.76	0.404	2	4	99	11.2	4.88
Q13242	Serine/arginine-rich splicing factor 9 OS=Homo sapiens GN=SRSF9 PE=1 SV=1 - [SRSF9_HUMAN]	0.543	2	17	17	48	nucleotide binding; RNA binding; protein binding	nucleus; organelle lumen	metabolic process; cell organization and biogenesis; transport; regulation of biological process	Pf00076	8683	[GO:0000166]; GO:0036094; GO:1901265; GO:0005488; GO:0097159; GO:1901363; GO:0003674 [GO:0000398]; GO:0000377; GO:0006397; GO:0000375; GO:0006396; GO:0016071; GO:0008380; GO:0010467; GO:0016070; GO:0043170; GO:0044260; GO:0090304; GO:0071704; GO:0044237; GO:0006139; GO:0008152; GO:0009987; GO:0006725; GO:0034641; GO:0044238; GO:0046483; GO:1901360; GO:0008150; GO:0006807 [GO:0003676]; GO:0097159;…	54.95	0.4434	14	20	356.77	0.543	16	21	4.82	0.086	2	3	85.59	0.2081	3	4	221	25.5	8.65
P07355	Annexin A2 OS=Homo sapiens GN=ANXA2 PE=1 SV=2 - [ANXA2_HUMAN]	0.5398	22	5	24	92	enzyme regulator activity; metal ion binding; protein binding	extracellular; cytoplasm; endosome; membrane	development; metabolic process; regulation of biological process; transport; cell organization and biogenesis; coagulation; response to stimulus; cell proliferation	Pf00191	302	[GO:0001501]; GO:0048731; GO:0007275; GO:0048856; GO:0044707; GO:0044767; GO:0032502; GO:0032501; GO:0044699; GO:0008150 [GO:0001525]; GO:0044767; GO:0048514; GO:0048646; GO:0032502; GO:0044699; GO:0001568; GO:0009653; GO:0008150; GO:0001944; GO:0048856; GO:0048731; GO:0072358; GO:0007275; GO:0072359; GO:0044707; GO:0032501 [GO:0001726]; GO:0031252; GO:0042995; GO:0044464; GO:0005575; GO:0005623 …	115.66	0.4779	19	32	1256.05	0.528	23	36	38.28	0.2242	8	11	413.21	0.2507	10	13	339	38.6	7.75
Q9Y5L4	Mitochondrial import inner membrane translocase subunit Tim13 OS=Homo sapiens GN=TIMM13 PE=1 SV=1 - [TIM13_HUMAN]	0.5368	1	3	3	8	metal ion binding	cytoplasm; mitochondrion; membrane	cell organization and biogenesis; transport; metabolic process	Pf02953	26517	[GO:0005739]; GO:0043231; GO:0044444; GO:0043227; GO:0043229; GO:0005737; GO:0044424; GO:0043226; GO:0005622; GO:0044464; GO:0005575; GO:0005623 [GO:0005743]; GO:0019866; GO:0031966; GO:0031090; GO:0031967; GO:0044424; GO:0005740; GO:0044429; GO:0016020; GO:0043227; GO:0044422; GO:0031975; GO:0044446; GO:0005622; GO:0044464; GO:0005739; GO:0044444; GO:0005575; GO:0043226; GO:0043229; GO:0005623; …	10.31	0.5368	3	3	115.23	0.5368	3	3	4.29	0.2842	1	1	45.73	0.2842	1	1	95	10.5	8.18
P06748	Nucleophosmin OS=Homo sapiens GN=NPM1 PE=1 SV=2 - [NPM_HUMAN]	0.534	3	11	11	54	RNA binding; enzyme regulator activity; protein binding	nucleus; organelle lumen; cytoplasm; cytoskeleton; cytosol	metabolic process; response to stimulus; cell organization and biogenesis; transport; cell communication; regulation of biological process; cell proliferation; cell death	Pf03066	4869	[GO:0003676]; GO:0097159; GO:1901363; GO:0005488; GO:0003674 [GO:0003713]; GO:0003712; GO:0000989; GO:0000988; GO:0003674 [GO:0003723]; GO:0003676; GO:0097159; GO:1901363; GO:0005488; GO:0003674 [GO:0004860]; GO:0019210; GO:0019887; GO:0004857; GO:0019207; GO:0030234; GO:0003674 [GO:0005515]; GO:0005488; GO:0003674 [GO:0005634]; GO:0043231; GO:0043227; GO:0043229; GO:0043226; GO:0044424; GO:00055…	92.26	0.534	11	20	697.19	0.534	11	20	23.72	0.1837	4	7	199.26	0.1837	4	7	294	32.6	4.78
Q99497	Protein DJ-1 OS=Homo sapiens GN=PARK7 PE=1 SV=2 - [PARK7_HUMAN]	0.5291	1	7	7	28	RNA binding; antioxidant activity; catalytic activity; protein binding	nucleus; cytoplasm; mitochondrion; cytosol; membrane	cell communication; metabolic process; response to stimulus; defense response; cell organization and biogenesis; reproduction; cell death; regulation of biological process; transport	Pf01965	11315	[GO:0001963]; GO:0007270; GO:0007268; GO:0007267; GO:0007154; GO:0044700; GO:0044763; GO:0023052; GO:0044699; GO:0009987; GO:0008150 [GO:0003723]; GO:0003676; GO:0097159; GO:1901363; GO:0005488; GO:0003674 [GO:0003729]; GO:0003723; GO:0003676; GO:0097159; GO:1901363; GO:0005488; GO:0003674 [GO:0004601]; GO:0016209; GO:0016684; GO:0003674; GO:0016491; GO:0003824 [GO:0005515]; GO:0005488; GO:000367…	41.34	0.5291	7	11	396.16	0.5291	7	11	11.52	0.0952	1	3	90.61	0.0952	1	3	189	19.9	6.79
P60174	Triosephosphate isomerase OS=Homo sapiens GN=TPI1 PE=1 SV=3 - [TPIS_HUMAN]	0.528	2	11	11	36	catalytic activity; protein binding	nucleus; cytoplasm; cytosol	metabolic process; development	Pf00121	7167	[GO:0003824]; GO:0003674 [GO:0004807]; GO:0016861; GO:0016860; GO:0016853; GO:0003824; GO:0003674 [GO:0005515]; GO:0005488; GO:0003674 [GO:0005634]; GO:0043231; GO:0043227; GO:0043229; GO:0043226; GO:0044424; GO:0005575; GO:0005622; GO:0044464; GO:0005623 [GO:0005829]; GO:0044444; GO:0005737; GO:0044424; GO:0005622; GO:0044464; GO:0005575; GO:0005623 [GO:0005975]; GO:0044238; GO:0071704; GO:00081…	50.6	0.528	11	12	526.58	0.528	11	12	25.75	0.3147	6	6	253.13	0.3147	6	6	286	30.8	5.92
P0CW22	40S ribosomal protein S17-like OS=Homo sapiens GN=RPS17L PE=3 SV=1 - [RS17L_HUMAN]	0.5259	4	4	4	14	structural molecule activity	cytoplasm; cytosol; ribosome	cell organization and biogenesis; metabolic process; transport	Pf00833	100505503	[GO:0000028]; GO:0022618; GO:0042255; GO:0042274; GO:0022613; GO:0034622; GO:0071826; GO:0042254; GO:0070925; GO:0044085; GO:0065003; GO:0043933; GO:0006996; GO:0022607; GO:0071840; GO:0016043; GO:0009987; GO:0008150 [GO:0000184]; GO:0000956; GO:0006402; GO:0006401; GO:0016071; GO:0016070; GO:0034655; GO:0044265; GO:0044260; GO:0090304; GO:0006139; GO:0019439; GO:0044270; GO:0046700; GO:1901361; …	20.97	0.5259	4	6	227.9	0.5259	4	6	5.6	0.163	1	1	127.42	0.163	1	1	135	15.5	9.85
P05787	Keratin, type II cytoskeletal 8 OS=Homo sapiens GN=KRT8 PE=1 SV=7 - [K2C8_HUMAN]	0.5238	33	27	31	151	catalytic activity; motor activity; structural molecule activity; protein binding	nucleus; organelle lumen; cytoplasm; cytoskeleton; membrane	cell death; cell organization and biogenesis; cell communication; regulation of biological process; response to stimulus; cell differentiation; development	Pf00038; Pf01576	3856	[GO:0003774]; GO:0017111; GO:0016462; GO:0016818; GO:0016817; GO:0016787; GO:0003824; GO:0003674 [GO:0005198]; GO:0003674 [GO:0005515]; GO:0005488; GO:0003674 [GO:0005634]; GO:0043231; GO:0043227; GO:0043229; GO:0043226; GO:0044424; GO:0005575; GO:0005622; GO:0044464; GO:0005623 [GO:0005654]; GO:0031981; GO:0044428; GO:0070013; GO:0005634; GO:0044446; GO:0043233; GO:0043231; GO:0043229; GO:004442…	196.52	0.5114	29	59	1563.02	0.5217	30	60	52.32	0.1346	7	16	371.14	0.1346	7	16	483	53.7	5.59
P62072	Mitochondrial import inner membrane translocase subunit Tim10 OS=Homo sapiens GN=TIMM10 PE=1 SV=1 - [TIM10_HUMAN]	0.5222	1	8	8	25	transporter activity; protein binding; metal ion binding	cytoplasm; mitochondrion; membrane	cell organization and biogenesis; transport; metabolic process	Pf02953	26519	[GO:0005215]; GO:0003674 [GO:0005515]; GO:0005488; GO:0003674 [GO:0005739]; GO:0043231; GO:0044444; GO:0043227; GO:0043229; GO:0005737; GO:0044424; GO:0043226; GO:0005622; GO:0044464; GO:0005575; GO:0005623 [GO:0005743]; GO:0019866; GO:0031966; GO:0031090; GO:0031967; GO:0044424; GO:0005740; GO:0044429; GO:0016020; GO:0043227; GO:0044422; GO:0031975; GO:0044446; GO:0005622; GO:0044464; GO:0005739…	31.97	0.5222	6	8	348.08	0.5222	7	9	16.47	0.2556	3	4	129.71	0.2556	3	4	90	10.3	6.29
Q13885	Tubulin beta-2A chain OS=Homo sapiens GN=TUBB2A PE=1 SV=1 - [TBB2A_HUMAN]	0.5213	13	1	19	114	nucleotide binding; catalytic activity; structural molecule activity	cytoplasm; cytoskeleton; membrane	metabolic process; cellular component movement; cell division; cell organization and biogenesis; cell differentiation; development	Pf00091; Pf03953	7280	[GO:0000166]; GO:0036094; GO:1901265; GO:0005488; GO:0097159; GO:1901363; GO:0003674 [GO:0003924]; GO:0017111; GO:0016462; GO:0016818; GO:0016817; GO:0016787; GO:0003824; GO:0003674 [GO:0005198]; GO:0003674 [GO:0005200]; GO:0005198; GO:0003674 [GO:0005525]; GO:0032550; GO:0032561; GO:0035639; GO:0001883; GO:0032549; GO:0019001; GO:0032555; GO:0043168; GO:1901265; GO:0001882; GO:0017076; GO:003255…	166.16	0.5213	19	44	1388.29	0.5213	19	44	52.66	0.2427	6	13	411.61	0.2427	6	13	445	49.9	4.89
O00151	PDZ and LIM domain protein 1 OS=Homo sapiens GN=PDLIM1 PE=1 SV=4 - [PDLI1_HUMAN]	0.5167	1	12	12	31	protein binding; metal ion binding	cytoplasm; cytoskeleton	response to stimulus; metabolic process; regulation of biological process	Pf00412; Pf00595	9124	[GO:0001666]; GO:0006950; GO:0036293; GO:0050896; GO:0070482; GO:0008150; GO:0009628 [GO:0003713]; GO:0003712; GO:0000989; GO:0000988; GO:0003674 [GO:0005515]; GO:0005488; GO:0003674 [GO:0005667]; GO:0043234; GO:0044424; GO:0032991; GO:0005622; GO:0044464; GO:0005575; GO:0005623 [GO:0005737]; GO:0044424; GO:0005622; GO:0044464; GO:0005575; GO:0005623 [GO:0005856]; GO:0043232; GO:0043228; GO:00432…	55.97	0.4681	11	14	529.61	0.5167	12	15	3	0.0334	1	1	34.1	0.0334	1	1	329	36	7.02
Q07955	Serine/arginine-rich splicing factor 1 OS=Homo sapiens GN=SRSF1 PE=1 SV=2 - [SRSF1_HUMAN]	0.5161	1	15	15	43	nucleotide binding; RNA binding; protein binding	nucleus; organelle lumen; spliceosomal complex; cytoplasm	cell organization and biogenesis; metabolic process; development; transport	Pf00076	6426	[GO:0000166]; GO:0036094; GO:1901265; GO:0005488; GO:0097159; GO:1901363; GO:0003674 [GO:0000395]; GO:0006376; GO:0045292; GO:0000245; GO:0022618; GO:0000398; GO:0022613; GO:0034622; GO:0071826; GO:0000377; GO:0006397; GO:0044085; GO:0065003; GO:0043933; GO:0000375; GO:0006396; GO:0016071; GO:0071840; GO:0022607; GO:0016043; GO:0008380; GO:0010467; GO:0016070; GO:0008150; GO:0043170; GO:0044260; …	42.37	0.4516	12	17	364.22	0.5161	14	21	2.92	0.0726	2	2	64.34	0.1895	3	3	248	27.7	10.36
P62805	Histone H4 OS=Homo sapiens GN=HIST1H4A PE=1 SV=2 - [H4_HUMAN]	0.5146	1	6	6	16	DNA binding; protein binding	chromosome; extracellular; nucleus; organelle lumen; cytoskeleton	cell organization and biogenesis; metabolic process; cell differentiation; development; regulation of biological process; cell communication; response to stimulus	Pf00125	8359	[GO:0000723]; GO:0006259; GO:0032200; GO:0044710; GO:0060249; GO:1902589; GO:0044260; GO:0090304; GO:0051276; GO:0008152; GO:0044699; GO:0042592; GO:0006996; GO:0044763; GO:0043170; GO:0044237; GO:0006139; GO:0008150; GO:0065008; GO:0009987; GO:0016043; GO:0071704; GO:0006725; GO:0034641; GO:0044238; GO:0046483; GO:1901360; GO:0065007; GO:0071840; GO:0006807 [GO:0000786]; GO:0000785; GO:0044427; …	12.86	0.5146	6	6	158.3	0.5146	6	6	6.08	0.2913	2	2	70.69	0.2913	2	2	103	11.4	11.36
P24752	Acetyl-CoA acetyltransferase, mitochondrial OS=Homo sapiens GN=ACAT1 PE=1 SV=1 - [THIL_HUMAN]	0.5129	5	15	15	48	catalytic activity; protein binding; metal ion binding	cytoplasm; mitochondrion; membrane; organelle lumen	development; metabolic process; response to stimulus; cell organization and biogenesis	Pf00108; Pf00109; Pf02803	38	[GO:0001889]; GO:0044767; GO:0048513; GO:0061008; GO:0032502; GO:0044699; GO:0048731; GO:0048856; GO:0008150; GO:0007275; GO:0044707; GO:0032501 [GO:0003824]; GO:0003674 [GO:0003985]; GO:0003988; GO:0016453; GO:0016408; GO:0016407; GO:0016747; GO:0016746; GO:0016740; GO:0003824; GO:0003674 [GO:0005739]; GO:0043231; GO:0044444; GO:0043227; GO:0043229; GO:0005737; GO:0044424; GO:0043226; GO:0005622…	87.79	0.5129	15	18	857.93	0.5129	15	18	34.41	0.2529	5	6	373.14	0.2529	5	6	427	45.2	8.85
P22392	Nucleoside diphosphate kinase B OS=Homo sapiens GN=NME2 PE=1 SV=1 - [NDKB_HUMAN]	0.5	6	5	8	25	nucleotide binding; DNA binding; catalytic activity; protein binding; metal ion binding	nucleus; cytoplasm; mitochondrion; cytoskeleton; cytosol	cell differentiation; development; regulation of biological process; metabolic process; cell communication; response to stimulus; reproduction; transport; cell death; cell proliferation	Pf00334	4831	[GO:0000166]; GO:0036094; GO:1901265; GO:0005488; GO:0097159; GO:1901363; GO:0003674 [GO:0001726]; GO:0031252; GO:0042995; GO:0044464; GO:0005575; GO:0005623 [GO:0002762]; GO:0002573; GO:0002761; GO:0045638; GO:1902106; GO:0002521; GO:0030099; GO:0045637; GO:1902105; GO:0045596; GO:0030097; GO:0030154; GO:0002682; GO:0045595; GO:2000026; GO:0048523; GO:0051093; GO:0048534; GO:0048869; GO:0002376;…	31	0.4671	7	10	275.36	0.5	8	12	2.6	0.0658	1	1	36.3	0.0658	1	2	152	17.3	8.41
P63173	60S ribosomal protein L38 OS=Homo sapiens GN=RPL38 PE=1 SV=2 - [RL38_HUMAN]	0.5	1	4	4	20	RNA binding; structural molecule activity	cytoplasm; cytosol; ribosome	metabolic process; development; cell organization and biogenesis; regulation of biological process; transport	Pf01781	6169	[GO:0000184]; GO:0000956; GO:0006402; GO:0006401; GO:0016071; GO:0016070; GO:0034655; GO:0044265; GO:0044260; GO:0090304; GO:0006139; GO:0019439; GO:0044270; GO:0046700; GO:1901361; GO:0009057; GO:0044248; GO:0043170; GO:0044237; GO:0006725; GO:0034641; GO:0044238; GO:0046483; GO:1901360; GO:1901575; GO:0009056; GO:0071704; GO:0008152; GO:0009987; GO:0006807; GO:0008150 [GO:0001501]; GO:0048731; …	12.71	0.5	4	7	135.75	0.5	4	7	4.23	0.1429	1	3	40.61	0.1429	1	3	70	8.2	10.1
P68104	Elongation factor 1-alpha 1 OS=Homo sapiens GN=EEF1A1 PE=1 SV=1 - [EF1A1_HUMAN]	0.4978	8	15	15	99	nucleotide binding; RNA binding; catalytic activity; protein binding	nucleus; cytoplasm; cytosol; membrane	metabolic process; regulation of biological process	Pf00009; Pf03143; Pf03144	1915	[GO:0000166]; GO:0036094; GO:1901265; GO:0005488; GO:0097159; GO:1901363; GO:0003674 [GO:0003746]; GO:0008135; GO:0003723; GO:0003676; GO:0097159; GO:1901363; GO:0005488; GO:0003674 [GO:0003924]; GO:0017111; GO:0016462; GO:0016818; GO:0016817; GO:0016787; GO:0003824; GO:0003674 [GO:0005515]; GO:0005488; GO:0003674 [GO:0005525]; GO:0032550; GO:0032561; GO:0035639; GO:0001883; GO:0032549; GO:001900…	195.58	0.4978	15	45	1433.82	0.4978	15	46	17.54	0.1429	3	4	98.22	0.1429	3	4	462	50.1	9.01
P30050	60S ribosomal protein L12 OS=Homo sapiens GN=RPL12 PE=1 SV=1 - [RL12_HUMAN]	0.497	1	4	4	13	RNA binding; structural molecule activity; protein binding	cytoplasm; cytosol; ribosome	metabolic process; cell organization and biogenesis; transport	Pf00298; Pf03946	6136	[GO:0000184]; GO:0000956; GO:0006402; GO:0006401; GO:0016071; GO:0016070; GO:0034655; GO:0044265; GO:0044260; GO:0090304; GO:0006139; GO:0019439; GO:0044270; GO:0046700; GO:1901361; GO:0009057; GO:0044248; GO:0043170; GO:0044237; GO:0006725; GO:0034641; GO:0044238; GO:0046483; GO:1901360; GO:1901575; GO:0009056; GO:0071704; GO:0008152; GO:0009987; GO:0006807; GO:0008150 [GO:0003723]; GO:0003676; …	22.46	0.497	4	6	128.7	0.497	4	5	1.76	0.0545	1	1	53.93	0.0545	1	1	165	17.8	9.42
P18754	Regulator of chromosome condensation OS=Homo sapiens GN=RCC1 PE=1 SV=1 - [RCC1_HUMAN]	0.4964	7	12	12	34	DNA binding; protein binding	chromosome; nucleus; organelle lumen; cytoplasm; membrane	cell organization and biogenesis; cell division; regulation of biological process; metabolic process	Pf00415	1104	[GO:0000082]; GO:0044772; GO:0000278; GO:0044770; GO:0007049; GO:0022402; GO:0044763; GO:0009987; GO:0044699; GO:0008150 [GO:0000790]; GO:0000785; GO:0044454; GO:0044427; GO:0000228; GO:0044428; GO:0005694; GO:0044446; GO:0031981; GO:0005634; GO:0043232; GO:0043229; GO:0044422; GO:0044424; GO:0070013; GO:0043231; GO:0043228; GO:0043226; GO:0005575; GO:0005622; GO:0044464; GO:0043233; GO:0043227; …	44.78	0.4964	12	15	426.22	0.4964	12	15	7.55	0.1211	2	2	94.96	0.1211	2	2	421	44.9	7.52
O75380	NADH dehydrogenase [ubiquinone] iron-sulfur protein 6, mitochondrial OS=Homo sapiens GN=NDUFS6 PE=1 SV=1 - [NDUS6_HUMAN]	0.4919	2	6	6	20	catalytic activity	cytoplasm; mitochondrion; membrane	metabolic process; transport; development; cell organization and biogenesis	Pf10276	4726	[GO:0005739]; GO:0043231; GO:0044444; GO:0043227; GO:0043229; GO:0005737; GO:0044424; GO:0043226; GO:0005622; GO:0044464; GO:0005575; GO:0005623 [GO:0005743]; GO:0019866; GO:0031966; GO:0031090; GO:0031967; GO:0044424; GO:0005740; GO:0044429; GO:0016020; GO:0043227; GO:0044422; GO:0031975; GO:0044446; GO:0005622; GO:0044464; GO:0005739; GO:0044444; GO:0005575; GO:0043226; GO:0043229; GO:0005623; …	48.56	0.4919	6	10	388.46	0.4919	6	10		0				0			124	13.7	8.28
Q9BQE3	Tubulin alpha-1C chain OS=Homo sapiens GN=TUBA1C PE=1 SV=1 - [TBA1C_HUMAN]	0.4878	17	9	18	92	nucleotide binding; catalytic activity; structural molecule activity	cytoplasm; cytoskeleton	metabolic process; cellular component movement; transport; cell organization and biogenesis; cell division	Pf00091; Pf03953	84790	[GO:0000166]; GO:0036094; GO:1901265; GO:0005488; GO:0097159; GO:1901363; GO:0003674 [GO:0003924]; GO:0017111; GO:0016462; GO:0016818; GO:0016817; GO:0016787; GO:0003824; GO:0003674 [GO:0005198]; GO:0003674 [GO:0005200]; GO:0005198; GO:0003674 [GO:0005525]; GO:0032550; GO:0032561; GO:0035639; GO:0001883; GO:0032549; GO:0019001; GO:0032555; GO:0043168; GO:1901265; GO:0001882; GO:0017076; GO:003255…	111.17	0.4878	18	36	1037.2	0.4833	17	36	35.97	0.1537	4	10	390.68	0.1537	4	10	449	49.9	5.1
P84090	Enhancer of rudimentary homolog OS=Homo sapiens GN=ERH PE=1 SV=1 - [ERH_HUMAN]	0.4808	2	5	5	19			metabolic process	Pf01133	2079	[GO:0006139]; GO:0006725; GO:0034641; GO:0044238; GO:0046483; GO:1901360; GO:0044237; GO:0006807; GO:0008152; GO:0071704; GO:0009987; GO:0008150 [GO:0006213]; GO:0009116; GO:0072527; GO:0055086; GO:1901135; GO:1901564; GO:1901657; GO:0034641; GO:0046483; GO:1901360; GO:0006139; GO:0044281; GO:0044763; GO:0071704; GO:0006807; GO:0044710; GO:0044237; GO:0006725; GO:0044238; GO:0009987; GO:0044699; …	19.79	0.3269	3	5	285.56	0.4808	5	12		0			73.91	0.1058	1	2	104	12.3	5.92
P05783	Keratin, type I cytoskeletal 18 OS=Homo sapiens GN=KRT18 PE=1 SV=2 - [K1C18_HUMAN]	0.4791	2	22	22	76	structural molecule activity; protein binding	nucleus; organelle lumen; cytoplasm; cytoskeleton	cell death; cell communication; regulation of biological process; response to stimulus; cell organization and biogenesis; transport	Pf00038	3875	[GO:0005198]; GO:0003674 [GO:0005515]; GO:0005488; GO:0003674 [GO:0005634]; GO:0043231; GO:0043227; GO:0043229; GO:0043226; GO:0044424; GO:0005575; GO:0005622; GO:0044464; GO:0005623 [GO:0005730]; GO:0031981; GO:0043232; GO:0044428; GO:0070013; GO:0043228; GO:0043229; GO:0005634; GO:0044446; GO:0043233; GO:0043226; GO:0044424; GO:0043231; GO:0044422; GO:0031974; GO:0005575; GO:0005622; GO:0044464…	148.04	0.4791	22	33	1358.45	0.4791	22	35	8.89	0.0302	2	4	113.44	0.0302	2	4	430	48	5.45
Q99623	Prohibitin-2 OS=Homo sapiens GN=PHB2 PE=1 SV=2 - [PHB2_HUMAN]	0.4783	9	12	12	37	protein binding	nucleus; cytoplasm; mitochondrion; membrane; organelle lumen	metabolic process; regulation of biological process; cell communication; response to stimulus; cell proliferation; development; reproduction	Pf01145	11331	[GO:0005515]; GO:0005488; GO:0003674 [GO:0005634]; GO:0043231; GO:0043227; GO:0043229; GO:0043226; GO:0044424; GO:0005575; GO:0005622; GO:0044464; GO:0005623 [GO:0005737]; GO:0044424; GO:0005622; GO:0044464; GO:0005575; GO:0005623 [GO:0005739]; GO:0043231; GO:0044444; GO:0043227; GO:0043229; GO:0005737; GO:0044424; GO:0043226; GO:0005622; GO:0044464; GO:0005575; GO:0005623 [GO:0005743]; GO:001986…	37.82	0.4247	9	14	349.5	0.4247	11	21	3.06	0.0468	1	1	40.6	0.0468	1	1	299	33.3	9.83
Q9H910	Hematological and neurological expressed 1-like protein OS=Homo sapiens GN=HN1L PE=1 SV=1 - [HN1L_HUMAN]	0.4737	4	5	5	13		nucleus; cytoplasm; membrane			90861	[GO:0005634]; GO:0043231; GO:0043227; GO:0043229; GO:0043226; GO:0044424; GO:0005575; GO:0005622; GO:0044464; GO:0005623 [GO:0005737]; GO:0044424; GO:0005622; GO:0044464; GO:0005575; GO:0005623 [GO:0005886]; GO:0016020; GO:0044464; GO:0071944; GO:0005575; GO:0005623	17.51	0.4737	5	5	140.27	0.4737	5	6	4.08	0.0632	1	1	48.42	0.0632	1	1	190	20.1	9.26
E7EWI9	Heterogeneous nuclear ribonucleoprotein A3 OS=Homo sapiens GN=HNRNPA3 PE=4 SV=1 - [E7EWI9_HUMAN]	0.472	2	1	12	19				Pf00076		[GO:0003676]; GO:0097159; GO:1901363; GO:0005488; GO:0003674	48.18	0.4472	11	14		0			17.2	0.2267	5	5		0			322	34.1	8.32
F6XY72	Nucleoside diphosphate kinase OS=Homo sapiens GN=NME2 PE=3 SV=1 - [F6XY72_HUMAN]	0.4675	1	1	4	6	nucleotide binding; catalytic activity		metabolic process	Pf00334		[GO:0000166]; GO:0036094; GO:1901265; GO:0005488; GO:0097159; GO:1901363; GO:0003674 [GO:0004550]; GO:0016776; GO:0019205; GO:0016772; GO:0016301; GO:0016740; GO:0003824; GO:0003674 [GO:0005524]; GO:0032550; GO:0032559; GO:0035639; GO:0001883; GO:0032549; GO:0030554; GO:0032555; GO:0043168; GO:1901265; GO:0001882; GO:0017076; GO:0032553; GO:0043167; GO:0097159; GO:1901363; GO:0036094; GO:0097367;…	14.61	0.4675	4	5		0			1.68	0.1299	1	1		0			77	8.7	5.39
Q01469	Fatty acid-binding protein, epidermal OS=Homo sapiens GN=FABP5 PE=1 SV=3 - [FABP5_HUMAN]	0.4667	2	5	5	9	transporter activity; protein binding	cytoplasm	metabolic process; transport; development; response to stimulus	Pf00061	2171	[GO:0005215]; GO:0003674 [GO:0005504]; GO:0008289; GO:0033293; GO:0005488; GO:0031406; GO:0003674; GO:0043168; GO:0043177; GO:0043167; GO:0036094 [GO:0005515]; GO:0005488; GO:0003674 [GO:0005737]; GO:0044424; GO:0005622; GO:0044464; GO:0005575; GO:0005623 [GO:0006006]; GO:0019318; GO:0005996; GO:0044723; GO:0005975; GO:0044710; GO:0044238; GO:0071704; GO:0008152; GO:0044699; GO:0008150 [GO:000662…	19.71	0.4	4	4	204.88	0.4667	5	5		0				0			135	15.2	7.01
Q7RTV0	PHD finger-like domain-containing protein 5A OS=Homo sapiens GN=PHF5A PE=1 SV=1 - [PHF5A_HUMAN]	0.4636	1	4	4	8	DNA binding	nucleus; organelle lumen; spliceosomal complex	metabolic process; regulation of biological process	Pf03660	84844	[GO:0000398]; GO:0000377; GO:0006397; GO:0000375; GO:0006396; GO:0016071; GO:0008380; GO:0010467; GO:0016070; GO:0043170; GO:0044260; GO:0090304; GO:0071704; GO:0044237; GO:0006139; GO:0008152; GO:0009987; GO:0006725; GO:0034641; GO:0044238; GO:0046483; GO:1901360; GO:0008150; GO:0006807 [GO:0003677]; GO:0003676; GO:0097159; GO:1901363; GO:0005488; GO:0003674 [GO:0003700]; GO:0001071; GO:0003674 …	19.88	0.4636	4	4	127.21	0.4636	4	4		0				0			110	12.4	8.41
Q9UBI6	Guanine nucleotide-binding protein G(I)/G(S)/G(O) subunit gamma-12 OS=Homo sapiens GN=GNG12 PE=1 SV=3 - [GBG12_HUMAN]	0.4583	1	2	2	4	signal transducer activity; protein binding	membrane; cytoskeleton	metabolic process; cell communication; regulation of biological process; response to stimulus; development	Pf00631	55970	[GO:0004871]; GO:0060089; GO:0003674 [GO:0005834]; GO:0031234; GO:0043234; GO:0044424; GO:0044459; GO:0019897; GO:0032991; GO:0005622; GO:0044464; GO:0005886; GO:0044425; GO:0019898; GO:0005575; GO:0005623; GO:0016020; GO:0071944 [GO:0005884]; GO:0015629; GO:0043234; GO:0044430; GO:0005856; GO:0032991; GO:0044446; GO:0043232; GO:0005575; GO:0043229; GO:0044422; GO:0044424; GO:0043228; GO:0043226;…	6.41	0.4583	2	2	48.43	0.4583	2	2		0				0			72	8	8.97
Q15843	NEDD8 OS=Homo sapiens GN=NEDD8 PE=1 SV=1 - [NEDD8_HUMAN]	0.4568	4	2	2	6	protein binding	nucleus	metabolic process; regulation of biological process; response to stimulus	Pf00240; Pf11976	4738	[GO:0005515]; GO:0005488; GO:0003674 [GO:0005634]; GO:0043231; GO:0043227; GO:0043229; GO:0043226; GO:0044424; GO:0005575; GO:0005622; GO:0044464; GO:0005623 [GO:0006357]; GO:0006355; GO:0006366; GO:0006351; GO:0010468; GO:2000112; GO:2001141; GO:0010467; GO:0032774; GO:0034645; GO:0060255; GO:0010556; GO:0031326; GO:0051252; GO:0043170; GO:0009059; GO:0016070; GO:0034654; GO:0044249; GO:0044260;…	8.82	0.4568	2	3	82.29	0.4568	2	3		0				0			81	9.1	8.43
O43678	NADH dehydrogenase [ubiquinone] 1 alpha subcomplex subunit 2 OS=Homo sapiens GN=NDUFA2 PE=1 SV=3 - [NDUA2_HUMAN]	0.4545	2	3	3	7	catalytic activity	cytoplasm; mitochondrion; membrane	metabolic process; transport	Pf05047	4695	[GO:0005739]; GO:0043231; GO:0044444; GO:0043227; GO:0043229; GO:0005737; GO:0044424; GO:0043226; GO:0005622; GO:0044464; GO:0005575; GO:0005623 [GO:0005743]; GO:0019866; GO:0031966; GO:0031090; GO:0031967; GO:0044424; GO:0005740; GO:0044429; GO:0016020; GO:0043227; GO:0044422; GO:0031975; GO:0044446; GO:0005622; GO:0044464; GO:0005739; GO:0044444; GO:0005575; GO:0043226; GO:0043229; GO:0005623; …	12.72	0.4545	3	4	166.87	0.3131	2	3		0				0			99	10.9	9.57
P52815	39S ribosomal protein L12, mitochondrial OS=Homo sapiens GN=MRPL12 PE=1 SV=2 - [RM12_HUMAN]	0.4545	3	10	10	41	RNA binding; structural molecule activity; protein binding	cytoplasm; mitochondrion; organelle lumen; ribosome	cell organization and biogenesis; metabolic process; regulation of biological process	Pf00542	6182	[GO:0003723]; GO:0003676; GO:0097159; GO:1901363; GO:0005488; GO:0003674 [GO:0003735]; GO:0005198; GO:0003674 [GO:0005515]; GO:0005488; GO:0003674 [GO:0005622]; GO:0044464; GO:0005575; GO:0005623 [GO:0005739]; GO:0043231; GO:0044444; GO:0043227; GO:0043229; GO:0005737; GO:0044424; GO:0043226; GO:0005622; GO:0044464; GO:0005575; GO:0005623 [GO:0005762]; GO:0000315; GO:0005761; GO:0044429; GO:00003…	45.45	0.4545	10	12	340.21	0.4545	10	11	29.23	0.4293	7	9	260.55	0.4293	8	9	198	21.3	8.87
O95881	Thioredoxin domain-containing protein 12 OS=Homo sapiens GN=TXNDC12 PE=1 SV=1 - [TXD12_HUMAN]	0.4535	1	5	5	20	catalytic activity	cytoplasm; endoplasmic reticulum; organelle lumen	cellular homeostasis; regulation of biological process; metabolic process	Pf00085	51060	[GO:0005783]; GO:0012505; GO:0043231; GO:0044444; GO:0044464; GO:0043227; GO:0043229; GO:0005737; GO:0044424; GO:0005575; GO:0005623; GO:0043226; GO:0005622 [GO:0005788]; GO:0044432; GO:0070013; GO:0005783; GO:0044444; GO:0044446; GO:0043233; GO:0012505; GO:0043231; GO:0005737; GO:0044424; GO:0043229; GO:0044422; GO:0031974; GO:0044464; GO:0043227; GO:0005622; GO:0043226; GO:0005575; GO:0005623 […	21.44	0.4535	5	6	192.62	0.4535	5	6	16.27	0.3256	3	4	148.07	0.3256	3	4	172	19.2	5.4
Q9BWJ5	Splicing factor 3B subunit 5 OS=Homo sapiens GN=SF3B5 PE=1 SV=1 - [SF3B5_HUMAN]	0.4535	1	3	3	11		nucleus; organelle lumen; spliceosomal complex	metabolic process	Pf07189	83443	[GO:0000398]; GO:0000377; GO:0006397; GO:0000375; GO:0006396; GO:0016071; GO:0008380; GO:0010467; GO:0016070; GO:0043170; GO:0044260; GO:0090304; GO:0071704; GO:0044237; GO:0006139; GO:0008152; GO:0009987; GO:0006725; GO:0034641; GO:0044238; GO:0046483; GO:1901360; GO:0008150; GO:0006807 [GO:0005634]; GO:0043231; GO:0043227; GO:0043229; GO:0043226; GO:0044424; GO:0005575; GO:0005622; GO:0044464; …	5.45	0.2674	2	2	134.38	0.3605	2	4	3.21	0.1744	1	1	145.63	0.3605	2	4	86	10.1	6.35
Q5U5X0	LYR motif-containing protein 7 OS=Homo sapiens GN=LYRM7 PE=1 SV=1 - [LYRM7_HUMAN]	0.4519	2	5	5	18		cytoplasm; mitochondrion; organelle lumen		Pf05347	90624	[GO:0005739]; GO:0043231; GO:0044444; GO:0043227; GO:0043229; GO:0005737; GO:0044424; GO:0043226; GO:0005622; GO:0044464; GO:0005575; GO:0005623 [GO:0005759]; GO:0044429; GO:0070013; GO:0005739; GO:0044444; GO:0044446; GO:0043233; GO:0043231; GO:0005737; GO:0044424; GO:0043229; GO:0044422; GO:0031974; GO:0043227; GO:0005622; GO:0044464; GO:0043226; GO:0005575; GO:0005623	21.18	0.4135	4	6	240.38	0.4135	4	6	12.01	0.2115	2	3	82.68	0.2115	2	3	104	11.9	9.66
P62316	Small nuclear ribonucleoprotein Sm D2 OS=Homo sapiens GN=SNRPD2 PE=1 SV=1 - [SMD2_HUMAN]	0.4492	1	3	3	13	protein binding	nucleus; organelle lumen; spliceosomal complex; cytoplasm; cytosol	cell organization and biogenesis; metabolic process	Pf01423	6633	[GO:0000245]; GO:0000398; GO:0022618; GO:0000377; GO:0006397; GO:0022613; GO:0034622; GO:0071826; GO:0000375; GO:0006396; GO:0016071; GO:0044085; GO:0065003; GO:0043933; GO:0008380; GO:0010467; GO:0016070; GO:0071840; GO:0022607; GO:0016043; GO:0043170; GO:0044260; GO:0090304; GO:0008150; GO:0071704; GO:0044237; GO:0006139; GO:0008152; GO:0009987; GO:0006725; GO:0034641; GO:0044238; GO:0046483; G…	10.26	0.3136	2	3	64.31	0.4492	3	4	10.26	0.3136	2	3	65.64	0.3136	2	3	118	13.5	9.91
P09651	Heterogeneous nuclear ribonucleoprotein A1 OS=Homo sapiens GN=HNRNPA1 PE=1 SV=5 - [ROA1_HUMAN]	0.4462	9	2	16	43	nucleotide binding; DNA binding; RNA binding; protein binding	nucleus; organelle lumen; spliceosomal complex; cytoplasm; cytoskeleton	metabolic process; transport	Pf00076	3178	[GO:0000166]; GO:0036094; GO:1901265; GO:0005488; GO:0097159; GO:1901363; GO:0003674 [GO:0000380]; GO:0000398; GO:0000377; GO:0006397; GO:0000375; GO:0006396; GO:0016071; GO:0008380; GO:0010467; GO:0016070; GO:0043170; GO:0044260; GO:0090304; GO:0071704; GO:0044237; GO:0006139; GO:0008152; GO:0009987; GO:0006725; GO:0034641; GO:0044238; GO:0046483; GO:1901360; GO:0008150; GO:0006807 [GO:0000398];…	53.66	0.4086	14	19	455.12	0.4247	15	21	5.09	0.1022	2	2	30.37	0.0565	1	1	372	38.7	9.13
P35232	Prohibitin OS=Homo sapiens GN=PHB PE=1 SV=1 - [PHB_HUMAN]	0.4449	7	13	13	45	protein binding; DNA binding	nucleus; organelle lumen; cytoplasm; mitochondrion; membrane	metabolic process; regulation of biological process; cell communication; response to stimulus; cell proliferation; cell organization and biogenesis; cell growth; cell death	Pf01145	5245	[GO:0000122]; GO:0006357; GO:0006366; GO:0045892; GO:0006355; GO:0006351; GO:0010629; GO:0051253; GO:2000113; GO:0010468; GO:2000112; GO:2001141; GO:0010467; GO:0032774; GO:0034645; GO:0010605; GO:0016070; GO:0045934; GO:0051252; GO:0010558; GO:0031327; GO:0060255; GO:0010556; GO:0031326; GO:0043170; GO:0009059; GO:0034654; GO:0044249; GO:0044260; GO:0009892; GO:0090304; GO:0006139; GO:0019219; G…	76.15	0.375	11	19	804.37	0.4449	13	21	14.29	0.1176	2	2	172.12	0.1544	3	3	272	29.8	5.76
Q9HCY8	Protein S100-A14 OS=Homo sapiens GN=S100A14 PE=1 SV=1 - [S10AE_HUMAN]	0.4423	1	3	3	10	metal ion binding; protein binding	cytoplasm; membrane; cytoskeleton	cell death; response to stimulus; cell communication; defense response; regulation of biological process; cellular component movement	Pf01023	57402	[GO:0005509]; GO:0046872; GO:0043169; GO:0043167; GO:0005488; GO:0003674 [GO:0005737]; GO:0044424; GO:0005622; GO:0044464; GO:0005575; GO:0005623 [GO:0005886]; GO:0016020; GO:0044464; GO:0071944; GO:0005575; GO:0005623 [GO:0006915]; GO:0012501; GO:0008219; GO:0016265; GO:0044763; GO:0044699; GO:0009987; GO:0008150 [GO:0015630]; GO:0005856; GO:0043232; GO:0043228; GO:0043229; GO:0043226; GO:004442…	17.16	0.4423	3	5	158.16	0.4423	3	5		0				0			104	11.7	5.24
P68366	Tubulin alpha-4A chain OS=Homo sapiens GN=TUBA4A PE=1 SV=1 - [TBA4A_HUMAN]	0.442	9	5	14	81	nucleotide binding; catalytic activity; structural molecule activity; protein binding	extracellular; cytoplasm; cytosol; cytoskeleton	transport; metabolic process; cellular component movement; coagulation; response to stimulus; cell organization and biogenesis	Pf00091; Pf03953	7277	[GO:0000086]; GO:0044772; GO:0000278; GO:0044770; GO:0007049; GO:0022402; GO:0044763; GO:0009987; GO:0044699; GO:0008150 [GO:0000166]; GO:0036094; GO:1901265; GO:0005488; GO:0097159; GO:1901363; GO:0003674 [GO:0000278]; GO:0007049; GO:0044763; GO:0009987; GO:0044699; GO:0008150 [GO:0002576]; GO:0006887; GO:0016192; GO:0032940; GO:0006810; GO:0044763; GO:0046903; GO:0051649; GO:0051234; GO:0009987…	100.03	0.442	14	29	866.18	0.442	14	30	46.69	0.154	4	11	466.83	0.154	4	11	448	49.9	5.06
P13693	Translationally-controlled tumor protein OS=Homo sapiens GN=TPT1 PE=1 SV=1 - [TCTP_HUMAN]	0.4419	4	4	4	12	metal ion binding; protein binding	extracellular; nucleus; organelle lumen; cytoplasm; endosome; cytoskeleton	transport; cellular homeostasis; response to stimulus; cell differentiation; regulation of biological process; cell death; cell communication	Pf00838	7178	[GO:0005509]; GO:0046872; GO:0043169; GO:0043167; GO:0005488; GO:0003674 [GO:0005515]; GO:0005488; GO:0003674 [GO:0005615]; GO:0044421; GO:0005575; GO:0005576 [GO:0005634]; GO:0043231; GO:0043227; GO:0043229; GO:0043226; GO:0044424; GO:0005575; GO:0005622; GO:0044464; GO:0005623 [GO:0005654]; GO:0031981; GO:0044428; GO:0070013; GO:0005634; GO:0044446; GO:0043233; GO:0043231; GO:0043229; GO:004442…	23.56	0.4419	4	6	231.4	0.4419	4	6		0				0			172	19.6	4.93
P04075	Fructose-bisphosphate aldolase A OS=Homo sapiens GN=ALDOA PE=1 SV=2 - [ALDOA_HUMAN]	0.4396	6	13	13	52	protein binding; catalytic activity	extracellular; cytoplasm; cytosol; cytoskeleton; organelle lumen	transport; metabolic process; cell organization and biogenesis; coagulation; response to stimulus; regulation of biological process; cellular homeostasis	Pf00274	226	[GO:0002576]; GO:0006887; GO:0016192; GO:0032940; GO:0006810; GO:0044763; GO:0046903; GO:0051649; GO:0051234; GO:0009987; GO:0044699; GO:0044765; GO:0051641; GO:0008150; GO:0051179 [GO:0003779]; GO:0008092; GO:0005515; GO:0005488; GO:0003674 [GO:0003824]; GO:0003674 [GO:0004332]; GO:0016832; GO:0016830; GO:0016829; GO:0003824; GO:0003674 [GO:0005515]; GO:0005488; GO:0003674 [GO:0005576]; GO:00055…	51.33	0.3489	9	13	637.86	0.4396	13	22	18.98	0.1703	3	5	325.47	0.206	5	12	364	39.4	8.09
E9PN89	Heat shock 70kDa protein 8 (Fragment) OS=Homo sapiens GN=HSPA8 PE=3 SV=1 - [E9PN89_HUMAN]	0.4391	1	1	13	32	nucleotide binding; catalytic activity; protein binding	cytoplasm; cytosol; extracellular	cell organization and biogenesis; metabolic process; regulation of biological process	Pf00012; Pf06723		[GO:0000166]; GO:0036094; GO:1901265; GO:0005488; GO:0097159; GO:1901363; GO:0003674 [GO:0000902]; GO:0032989; GO:0009653; GO:0016043; GO:0048869; GO:0032502; GO:0048856; GO:0071840; GO:0044763; GO:0044767; GO:0008150; GO:0009987; GO:0044699 [GO:0005524]; GO:0032550; GO:0032559; GO:0035639; GO:0001883; GO:0032549; GO:0030554; GO:0032555; GO:0043168; GO:1901265; GO:0001882; GO:0017076; GO:0032553;…	53.53	0.4391	13	22		0			20.32	0.1571	5	10		0			312	34.8	7.53
P61978	Heterogeneous nuclear ribonucleoprotein K OS=Homo sapiens GN=HNRNPK PE=1 SV=1 - [HNRPK_HUMAN]	0.4384	5	19	19	81	DNA binding; RNA binding; protein binding	chromosome; nucleus; organelle lumen; cytoskeleton; spliceosomal complex; cytoplasm	metabolic process; regulation of biological process; cell communication; response to stimulus; cell death; cell organization and biogenesis; transport	Pf00013; Pf08067	3190	[GO:0000398]; GO:0000377; GO:0006397; GO:0000375; GO:0006396; GO:0016071; GO:0008380; GO:0010467; GO:0016070; GO:0043170; GO:0044260; GO:0090304; GO:0071704; GO:0044237; GO:0006139; GO:0008152; GO:0009987; GO:0006725; GO:0034641; GO:0044238; GO:0046483; GO:1901360; GO:0008150; GO:0006807 [GO:0000790]; GO:0000785; GO:0044454; GO:0044427; GO:0000228; GO:0044428; GO:0005694; GO:0044446; GO:0031981; …	131.93	0.4384	19	36	1136.71	0.4384	19	35	24.17	0.1728	3	5	242.51	0.1728	3	5	463	50.9	5.54
Q5VU61	Tropomyosin 3 OS=Homo sapiens GN=TPM3 PE=2 SV=1 - [Q5VU61_HUMAN]	0.4375	7	7	10	16	protein binding	cytoskeleton; cytoplasm; cytosol	cellular component movement; regulation of biological process	Pf00261	7170	[GO:0001725]; GO:0032432; GO:0042641; GO:0015629; GO:0044430; GO:0005856; GO:0044446; GO:0043232; GO:0043229; GO:0044422; GO:0044424; GO:0043228; GO:0043226; GO:0005575; GO:0005622; GO:0044464; GO:0005623 [GO:0002102]; GO:0015629; GO:0043232; GO:0043234; GO:0044430; GO:0005856; GO:0043228; GO:0043229; GO:0032991; GO:0044446; GO:0043226; GO:0044424; GO:0005575; GO:0044422; GO:0005622; GO:0044464; …	40.09	0.4375	10	13		0			8.12	0.0982	3	3		0			224	26.3	4.84
Q99714	3-hydroxyacyl-CoA dehydrogenase type-2 OS=Homo sapiens GN=HSD17B10 PE=1 SV=3 - [HCD2_HUMAN]	0.4368	2	9	9	30	catalytic activity; protein binding; nucleotide binding	cytoplasm; mitochondrion; membrane; organelle lumen; endoplasmic reticulum	metabolic process; cell differentiation; development; reproduction; cell organization and biogenesis	Pf00106; Pf08659	3028	[GO:0001540]; GO:0042277; GO:0033218; GO:0005488; GO:0003674 [GO:0003857]; GO:0016616; GO:0016614; GO:0016491; GO:0003824; GO:0003674 [GO:0004303]; GO:0033764; GO:0016229; GO:0016616; GO:0016491; GO:0016614; GO:0003824; GO:0003674 [GO:0005496]; GO:0008289; GO:0097159; GO:0005488; GO:0003674 [GO:0005515]; GO:0005488; GO:0003674 [GO:0005737]; GO:0044424; GO:0005622; GO:0044464; GO:0005575; GO:00056…	52.15	0.4368	9	12	501.81	0.4368	9	12	16.52	0.1034	2	3	141.68	0.1034	2	3	261	26.9	7.78
P08727	Keratin, type I cytoskeletal 19 OS=Homo sapiens GN=KRT19 PE=1 SV=4 - [K1C19_HUMAN]	0.435	11	16	17	45	structural molecule activity; protein binding	cytoskeleton; membrane; cytoplasm	response to stimulus; cell differentiation; cell organization and biogenesis; development	Pf00038	3880	[GO:0005198]; GO:0003674 [GO:0005200]; GO:0005198; GO:0003674 [GO:0005515]; GO:0005488; GO:0003674 [GO:0005882]; GO:0043234; GO:0044430; GO:0045111; GO:0032991; GO:0005856; GO:0044446; GO:0005575; GO:0043232; GO:0043229; GO:0044422; GO:0044424; GO:0043228; GO:0043226; GO:0005622; GO:0044464; GO:0005623 [GO:0008307]; GO:0005198; GO:0003674 [GO:0016010]; GO:0043234; GO:0044459; GO:0032991; GO:00058…	56.8	0.42	16	20	568.17	0.435	17	21	2.05	0.085	2	2	34.83	0.085	2	2	400	44.1	5.14
O75947	ATP synthase subunit d, mitochondrial OS=Homo sapiens GN=ATP5H PE=1 SV=3 - [ATP5H_HUMAN]	0.4348	2	8	8	23	transporter activity; catalytic activity	cytoplasm; membrane; mitochondrion	metabolic process; transport	Pf05873	10476	[GO:0000276]; GO:0005753; GO:0044455; GO:0045263; GO:0005743; GO:0045259; GO:0031966; GO:0044425; GO:0044429; GO:0033177; GO:0044424; GO:0019866; GO:0016469; GO:0005740; GO:0031090; GO:0005575; GO:0016020; GO:0005739; GO:0044444; GO:0044446; GO:0043234; GO:0005622; GO:0044464; GO:0031967; GO:0043227; GO:0044422; GO:0043231; GO:0005737; GO:0043229; GO:0032991; GO:0005623; GO:0031975; GO:0043226 [G…	16.05	0.4348	8	8	80.23	0.2981	7	7	9.07	0.1988	4	4	50.3	0.1988	4	4	161	18.5	5.3
P42167	Lamina-associated polypeptide 2, isoforms beta/gamma OS=Homo sapiens GN=TMPO PE=1 SV=2 - [LAP2B_HUMAN]	0.4295	3	5	20	57	DNA binding; protein binding	chromosome; nucleus; membrane	metabolic process; regulation of biological process	Pf03020; Pf08198	7112	[GO:0000785]; GO:0044427; GO:0005694; GO:0044446; GO:0043232; GO:0043229; GO:0044422; GO:0044424; GO:0043228; GO:0043226; GO:0005575; GO:0005622; GO:0044464; GO:0005623 [GO:0003677]; GO:0003676; GO:0097159; GO:1901363; GO:0005488; GO:0003674 [GO:0005515]; GO:0005488; GO:0003674 [GO:0005521]; GO:0005515; GO:0005488; GO:0003674 [GO:0005634]; GO:0043231; GO:0043227; GO:0043229; GO:0043226; GO:004442…	92.82	0.3899	15	21	920.96	0.4163	18	24	13.86	0.0463	2	3	281.47	0.1366	6	9	454	50.6	9.38
P63167	Dynein light chain 1, cytoplasmic OS=Homo sapiens GN=DYNLL1 PE=1 SV=1 - [DYL1_HUMAN]	0.427	5	2	2	6	catalytic activity; motor activity; protein binding; enzyme regulator activity	chromosome; nucleus; cytoplasm; mitochondrion; cytoskeleton; cytosol; membrane	metabolic process; regulation of biological process; transport; cell death; reproduction; cell organization and biogenesis; cell communication; response to stimulus	Pf01221	8655	[GO:0000086]; GO:0044772; GO:0000278; GO:0044770; GO:0007049; GO:0022402; GO:0044763; GO:0009987; GO:0044699; GO:0008150 [GO:0000278]; GO:0007049; GO:0044763; GO:0009987; GO:0044699; GO:0008150 [GO:0000776]; GO:0000775; GO:0043232; GO:0043234; GO:0044427; GO:0032993; GO:0043228; GO:0043229; GO:0032991; GO:0005694; GO:0044446; GO:0043226; GO:0044424; GO:0005575; GO:0044422; GO:0005622; GO:0044464;…	10.16	0.427	2	2	79.79	0.427	2	2	8.28	0.3034	1	1	76.81	0.3034	1	1	89	10.4	7.4
P48047	ATP synthase subunit O, mitochondrial OS=Homo sapiens GN=ATP5O PE=1 SV=1 - [ATPO_HUMAN]	0.4225	1	7	7	22	transporter activity; catalytic activity; protein binding	cytoplasm; membrane; mitochondrion	metabolic process; transport	Pf00213	539	[GO:0000276]; GO:0005753; GO:0044455; GO:0045263; GO:0005743; GO:0045259; GO:0031966; GO:0044425; GO:0044429; GO:0033177; GO:0044424; GO:0019866; GO:0016469; GO:0005740; GO:0031090; GO:0005575; GO:0016020; GO:0005739; GO:0044444; GO:0044446; GO:0043234; GO:0005622; GO:0044464; GO:0031967; GO:0043227; GO:0044422; GO:0043231; GO:0005737; GO:0043229; GO:0032991; GO:0005623; GO:0031975; GO:0043226 [G…	27.28	0.4225	7	11	244.06	0.4225	7	11		0				0			213	23.3	9.96
O43399	Tumor protein D54 OS=Homo sapiens GN=TPD52L2 PE=1 SV=2 - [TPD54_HUMAN]	0.4223	4	6	6	14	protein binding	cytoplasm	cell proliferation; regulation of biological process	Pf04201	7165	[GO:0005515]; GO:0005488; GO:0003674 [GO:0005737]; GO:0044424; GO:0005622; GO:0044464; GO:0005575; GO:0005623 [GO:0042127]; GO:0008283; GO:0050794; GO:0044699; GO:0009987; GO:0050789; GO:0008150; GO:0065007 [GO:0042803]; GO:0042802; GO:0046983; GO:0005515; GO:0005488; GO:0003674 [GO:0046982]; GO:0046983; GO:0005515; GO:0005488; GO:0003674 [GO:0048471]; GO:0044444; GO:0005737; GO:0044424; GO:00056…	26.19	0.4223	6	7	210.71	0.4223	6	7		0				0			206	22.2	5.36
P00558	Phosphoglycerate kinase 1 OS=Homo sapiens GN=PGK1 PE=1 SV=3 - [PGK1_HUMAN]	0.4197	6	11	11	39	nucleotide binding; catalytic activity; protein binding	cytoplasm; cytosol	metabolic process	Pf00162	5230	[GO:0000166]; GO:0036094; GO:1901265; GO:0005488; GO:0097159; GO:1901363; GO:0003674 [GO:0004618]; GO:0016301; GO:0016774; GO:0016772; GO:0016740; GO:0003824; GO:0003674 [GO:0005515]; GO:0005488; GO:0003674 [GO:0005524]; GO:0032550; GO:0032559; GO:0035639; GO:0001883; GO:0032549; GO:0030554; GO:0032555; GO:0043168; GO:1901265; GO:0001882; GO:0017076; GO:0032553; GO:0043167; GO:0097159; GO:1901363…	45.26	0.3861	10	13	415.61	0.4197	11	13	24.02	0.2206	5	6	242.49	0.2542	6	7	417	44.6	8.1
Q15365	Poly(rC)-binding protein 1 OS=Homo sapiens GN=PCBP1 PE=1 SV=2 - [PCBP1_HUMAN]	0.4185	1	7	7	23	DNA binding; RNA binding; protein binding	nucleus; organelle lumen; cytoplasm	metabolic process	Pf00013	5093	[GO:0000398]; GO:0000377; GO:0006397; GO:0000375; GO:0006396; GO:0016071; GO:0008380; GO:0010467; GO:0016070; GO:0043170; GO:0044260; GO:0090304; GO:0071704; GO:0044237; GO:0006139; GO:0008152; GO:0009987; GO:0006725; GO:0034641; GO:0044238; GO:0046483; GO:1901360; GO:0008150; GO:0006807 [GO:0003677]; GO:0003676; GO:0097159; GO:1901363; GO:0005488; GO:0003674 [GO:0003697]; GO:0043566; GO:0003677;…	54.45	0.4185	7	12	399.97	0.382	6	11		0				0			356	37.5	7.09
P11021	78 kDa glucose-regulated protein OS=Homo sapiens GN=HSPA5 PE=1 SV=2 - [GRP78_HUMAN]	0.4174	2	22	23	99	nucleotide binding; metal ion binding; protein binding; catalytic activity; enzyme regulator activity	nucleus; cytoplasm; endoplasmic reticulum; organelle lumen; membrane; cytosol; cell surface	cell organization and biogenesis; transport; metabolic process; cell communication; regulation of biological process; response to stimulus; coagulation; development; cell death	Pf00012; Pf01968; Pf06723	3309	[GO:0000166]; GO:0036094; GO:1901265; GO:0005488; GO:0097159; GO:1901363; GO:0003674 [GO:0000902]; GO:0032989; GO:0009653; GO:0016043; GO:0048869; GO:0032502; GO:0048856; GO:0071840; GO:0044763; GO:0044767; GO:0008150; GO:0009987; GO:0044699 [GO:0002576]; GO:0006887; GO:0016192; GO:0032940; GO:0006810; GO:0044763; GO:0046903; GO:0051649; GO:0051234; GO:0009987; GO:0044699; GO:0044765; GO:0051641;…	106.8	0.3976	21	35	1054.19	0.4128	22	36	43.49	0.208	9	14	457.08	0.208	9	14	654	72.3	5.16
O95167	NADH dehydrogenase [ubiquinone] 1 alpha subcomplex subunit 3 OS=Homo sapiens GN=NDUFA3 PE=1 SV=1 - [NDUA3_HUMAN]	0.4167	1	1	1	2	catalytic activity	cytoplasm; mitochondrion; membrane	metabolic process; transport		4696	[GO:0005739]; GO:0043231; GO:0044444; GO:0043227; GO:0043229; GO:0005737; GO:0044424; GO:0043226; GO:0005622; GO:0044464; GO:0005575; GO:0005623 [GO:0005743]; GO:0019866; GO:0031966; GO:0031090; GO:0031967; GO:0044424; GO:0005740; GO:0044429; GO:0016020; GO:0043227; GO:0044422; GO:0031975; GO:0044446; GO:0005622; GO:0044464; GO:0005739; GO:0044444; GO:0005575; GO:0043226; GO:0043229; GO:0005623; …	4.09	0.4167	1	1		0			4.09	0.4167	1	1		0			84	9.3	8.46
P62829	60S ribosomal protein L23 OS=Homo sapiens GN=RPL23 PE=1 SV=1 - [RL23_HUMAN]	0.4143	3	6	6	26	structural molecule activity; protein binding	nucleus; organelle lumen; cytoplasm; cytosol; ribosome	metabolic process; cell organization and biogenesis; transport	Pf00238	9349	[GO:0000184]; GO:0000956; GO:0006402; GO:0006401; GO:0016071; GO:0016070; GO:0034655; GO:0044265; GO:0044260; GO:0090304; GO:0006139; GO:0019439; GO:0044270; GO:0046700; GO:1901361; GO:0009057; GO:0044248; GO:0043170; GO:0044237; GO:0006725; GO:0034641; GO:0044238; GO:0046483; GO:1901360; GO:1901575; GO:0009056; GO:0071704; GO:0008152; GO:0009987; GO:0006807; GO:0008150 [GO:0003735]; GO:0005198; …	37.52	0.4143	6	12	372.9	0.4143	6	12	4.45	0.1571	1	1	31.1	0.1571	1	1	140	14.9	10.51
P30048	Thioredoxin-dependent peroxide reductase, mitochondrial OS=Homo sapiens GN=PRDX3 PE=1 SV=3 - [PRDX3_HUMAN]	0.4141	2	10	10	42	antioxidant activity; catalytic activity; protein binding; enzyme regulator activity	cytoplasm; mitochondrion; endosome; cytosol	development; reproduction; response to stimulus; cell organization and biogenesis; cell proliferation; regulation of biological process; metabolic process; cell differentiation; cell death	Pf00578; Pf08534; Pf10417	10935	[GO:0001893]; GO:0001890; GO:0003006; GO:0044767; GO:0048856; GO:0060135; GO:0048513; GO:0022414; GO:0032502; GO:0044699; GO:0007565; GO:0044702; GO:0048609; GO:0048731; GO:0000003; GO:0008150; GO:0044703; GO:0044706; GO:0032504; GO:0007275; GO:0051704; GO:0032501; GO:0044707 [GO:0004601]; GO:0016209; GO:0016684; GO:0003674; GO:0016491; GO:0003824 [GO:0005515]; GO:0005488; GO:0003674 [GO:0005737]…	48.84	0.4141	10	14	306.38	0.4141	10	13	32.09	0.2188	5	7	241.63	0.2305	6	8	256	27.7	7.78
P06733	Alpha-enolase OS=Homo sapiens GN=ENO1 PE=1 SV=2 - [ENOA_HUMAN]	0.4124	13	14	14	58	metal ion binding; DNA binding; catalytic activity; protein binding	cytoplasm; cytosol; nucleus; membrane; extracellular	metabolic process; regulation of biological process; response to stimulus; cell growth; cell organization and biogenesis	Pf00113; Pf03952	2023	[GO:0000015]; GO:0044445; GO:1902494; GO:0005829; GO:0044444; GO:0043234; GO:0005737; GO:0044424; GO:0032991; GO:0005622; GO:0044464; GO:0005575; GO:0005623 [GO:0000122]; GO:0006357; GO:0006366; GO:0045892; GO:0006355; GO:0006351; GO:0010629; GO:0051253; GO:2000113; GO:0010468; GO:2000112; GO:2001141; GO:0010467; GO:0032774; GO:0034645; GO:0010605; GO:0016070; GO:0045934; GO:0051252; GO:0010558; …	80.36	0.394	13	22	702.71	0.3917	13	22	34.24	0.1613	5	7	264.49	0.1613	5	7	434	47.1	7.39
P52272	Heterogeneous nuclear ribonucleoprotein M OS=Homo sapiens GN=HNRNPM PE=1 SV=3 - [HNRPM_HUMAN]	0.411	3	23	23	78	nucleotide binding; RNA binding; protein binding	nucleus; organelle lumen; spliceosomal complex; membrane	metabolic process	Pf00076; Pf11532; Pf11608	4670	[GO:0000166]; GO:0036094; GO:1901265; GO:0005488; GO:0097159; GO:1901363; GO:0003674 [GO:0000380]; GO:0000398; GO:0000377; GO:0006397; GO:0000375; GO:0006396; GO:0016071; GO:0008380; GO:0010467; GO:0016070; GO:0043170; GO:0044260; GO:0090304; GO:0071704; GO:0044237; GO:0006139; GO:0008152; GO:0009987; GO:0006725; GO:0034641; GO:0044238; GO:0046483; GO:1901360; GO:0008150; GO:0006807 [GO:0000398];…	100.87	0.3466	21	32	1060.59	0.411	23	37	13.22	0.074	3	3	198.57	0.1384	5	6	730	77.5	8.7
P51991	Heterogeneous nuclear ribonucleoprotein A3 OS=Homo sapiens GN=HNRNPA3 PE=1 SV=2 - [ROA3_HUMAN]	0.4101	1	1	12	39	nucleotide binding; RNA binding	nucleus; organelle lumen; spliceosomal complex	metabolic process	Pf00076	220988	[GO:0000166]; GO:0036094; GO:1901265; GO:0005488; GO:0097159; GO:1901363; GO:0003674 [GO:0000398]; GO:0000377; GO:0006397; GO:0000375; GO:0006396; GO:0016071; GO:0008380; GO:0010467; GO:0016070; GO:0043170; GO:0044260; GO:0090304; GO:0071704; GO:0044237; GO:0006139; GO:0008152; GO:0009987; GO:0006725; GO:0034641; GO:0044238; GO:0046483; GO:1901360; GO:0008150; GO:0006807 [GO:0003676]; GO:0097159;…	52.46	0.3889	11	16	474.09	0.3889	11	15	14.41	0.1561	4	4	92.29	0.1349	3	4	378	39.6	9.01
P62888	60S ribosomal protein L30 OS=Homo sapiens GN=RPL30 PE=1 SV=2 - [RL30_HUMAN]	0.4087	2	3	3	18	RNA binding; structural molecule activity	cytoplasm; cytosol; ribosome	metabolic process; cell organization and biogenesis; transport	Pf01248	6156	[GO:0000184]; GO:0000956; GO:0006402; GO:0006401; GO:0016071; GO:0016070; GO:0034655; GO:0044265; GO:0044260; GO:0090304; GO:0006139; GO:0019439; GO:0044270; GO:0046700; GO:1901361; GO:0009057; GO:0044248; GO:0043170; GO:0044237; GO:0006725; GO:0034641; GO:0044238; GO:0046483; GO:1901360; GO:1901575; GO:0009056; GO:0071704; GO:0008152; GO:0009987; GO:0006807; GO:0008150 [GO:0003723]; GO:0003676; …	23.84	0.4087	3	6	254.53	0.4087	3	6	15.27	0.1652	1	3	147.28	0.1652	1	3	115	12.8	9.63
P04908	Histone H2A type 1-B/E OS=Homo sapiens GN=HIST1H2AB PE=1 SV=2 - [H2A1B_HUMAN]	0.4077	5	2	7	85	DNA binding; protein binding	chromosome; nucleus	cell organization and biogenesis; metabolic process	Pf00125	8335	[GO:0000786]; GO:0000785; GO:0044427; GO:0044815; GO:1990104; GO:0005694; GO:0044446; GO:0032993; GO:0043234; GO:0043232; GO:0043229; GO:0044422; GO:0044424; GO:0032991; GO:0043228; GO:0043226; GO:0005575; GO:0005622; GO:0044464; GO:0005623 [GO:0003677]; GO:0003676; GO:0097159; GO:1901363; GO:0005488; GO:0003674 [GO:0005634]; GO:0043231; GO:0043227; GO:0043229; GO:0043226; GO:0044424; GO:0005575;…	127.67	0.4077	7	44	1119.19	0.4077	7	41		0				0			130	14.1	11.05
P20671	Histone H2A type 1-D OS=Homo sapiens GN=HIST1H2AD PE=1 SV=2 - [H2A1D_HUMAN]	0.4077	11	3	8	139	DNA binding; protein binding	chromosome; nucleus	cell organization and biogenesis; metabolic process	Pf00125	3013	[GO:0000786]; GO:0000785; GO:0044427; GO:0044815; GO:1990104; GO:0005694; GO:0044446; GO:0032993; GO:0043234; GO:0043232; GO:0043229; GO:0044422; GO:0044424; GO:0032991; GO:0043228; GO:0043226; GO:0005575; GO:0005622; GO:0044464; GO:0005623 [GO:0003677]; GO:0003676; GO:0097159; GO:1901363; GO:0005488; GO:0003674 [GO:0005634]; GO:0043231; GO:0043227; GO:0043229; GO:0043226; GO:0044424; GO:0005575;…	155.51	0.4077	8	51	1313.11	0.4077	8	48	81.36	0.1462	1	20	777.16	0.1462	1	20	130	14.1	10.9
P08865	40S ribosomal protein SA OS=Homo sapiens GN=RPSA PE=1 SV=4 - [RSSA_HUMAN]	0.4068	4	10	10	27	structural molecule activity; receptor activity; protein binding	nucleus; cytoplasm; cytosol; ribosome; membrane	cell organization and biogenesis; metabolic process; transport	Pf00318	3921	[GO:0000028]; GO:0022618; GO:0042255; GO:0042274; GO:0022613; GO:0034622; GO:0071826; GO:0042254; GO:0070925; GO:0044085; GO:0065003; GO:0043933; GO:0006996; GO:0022607; GO:0071840; GO:0016043; GO:0009987; GO:0008150 [GO:0000184]; GO:0000956; GO:0006402; GO:0006401; GO:0016071; GO:0016070; GO:0034655; GO:0044265; GO:0044260; GO:0090304; GO:0006139; GO:0019439; GO:0044270; GO:0046700; GO:1901361; …	34.01	0.3525	8	11	425.22	0.4068	10	13		0			87.48	0.0881	3	3	295	32.8	4.87
P63244	Guanine nucleotide-binding protein subunit beta-2-like 1 OS=Homo sapiens GN=GNB2L1 PE=1 SV=3 - [GBLP_HUMAN]	0.4038	20	10	10	33	protein binding; enzyme regulator activity; structural molecule activity	membrane; nucleus; cytoplasm; mitochondrion; cytosol; cytoskeleton; ribosome	metabolic process; regulation of biological process; cell death; development; cell communication; response to stimulus; cell growth; cell organization and biogenesis; cellular component movement; transport; cell division	Pf00400	10399	[GO:0001891]; GO:0044459; GO:0005886; GO:0044425; GO:0044464; GO:0016020; GO:0071944; GO:0005575; GO:0005623 [GO:0001934]; GO:0001932; GO:0006468; GO:0031401; GO:0042327; GO:0031399; GO:0042325; GO:0006464; GO:0016310; GO:0032270; GO:0045937; GO:0032268; GO:0019220; GO:0036211; GO:0044267; GO:0006796; GO:0031325; GO:0051247; GO:0010562; GO:0031323; GO:0051246; GO:0051174; GO:0019538; GO:0043412; …	32.2	0.4038	10	12	301.8	0.4038	10	11	11.08	0.2177	5	6	119.38	0.1987	4	4	317	35.1	7.69
P31943	Heterogeneous nuclear ribonucleoprotein H OS=Homo sapiens GN=HNRNPH1 PE=1 SV=4 - [HNRH1_HUMAN]	0.4009	24	3	18	60	nucleotide binding; RNA binding; protein binding	nucleus; organelle lumen; spliceosomal complex; cytoplasm; cytoskeleton	metabolic process; regulation of biological process	Pf00076; Pf08080	3187	[GO:0000166]; GO:0036094; GO:1901265; GO:0005488; GO:0097159; GO:1901363; GO:0003674 [GO:0000398]; GO:0000377; GO:0006397; GO:0000375; GO:0006396; GO:0016071; GO:0008380; GO:0010467; GO:0016070; GO:0043170; GO:0044260; GO:0090304; GO:0071704; GO:0044237; GO:0006139; GO:0008152; GO:0009987; GO:0006725; GO:0034641; GO:0044238; GO:0046483; GO:1901360; GO:0008150; GO:0006807 [GO:0003676]; GO:0097159;…	71.64	0.4009	16	27	917.49	0.4009	18	28	6.27	0.0557	2	2	106.5	0.0557	3	3	449	49.2	6.3
Q86V81	THO complex subunit 4 OS=Homo sapiens GN=ALYREF PE=1 SV=3 - [THOC4_HUMAN]	0.4008	2	10	10	37	nucleotide binding; RNA binding; protein binding	nucleus; organelle lumen; spliceosomal complex; cytoplasm; cytosol	metabolic process; regulation of biological process; transport; response to stimulus	Pf00076	10189	[GO:0000018]; GO:0006310; GO:0051052; GO:0006259; GO:0019219; GO:0060255; GO:0044260; GO:0090304; GO:0006139; GO:0031323; GO:0051171; GO:0080090; GO:0019222; GO:0043170; GO:0044237; GO:0006725; GO:0034641; GO:0044238; GO:0046483; GO:1901360; GO:0050794; GO:0006807; GO:0008152; GO:0050789; GO:0071704; GO:0009987; GO:0008150; GO:0065007 [GO:0000166]; GO:0036094; GO:1901265; GO:0005488; GO:0097159; …	45.54	0.3891	8	12	554.94	0.4008	10	18	11.03	0.1868	2	3	129.56	0.2374	3	4	257	26.9	11.15
P62873	Guanine nucleotide-binding protein G(I)/G(S)/G(T) subunit beta-1 OS=Homo sapiens GN=GNB1 PE=1 SV=3 - [GBB1_HUMAN]	0.4	5	8	9	23	catalytic activity; signal transducer activity; protein binding	cytoplasm; membrane; vacuole	metabolic process; cell communication; regulation of biological process; response to stimulus; cellular homeostasis; coagulation; cell proliferation; cell death; development	Pf00400	2782	[GO:0001750]; GO:0031513; GO:0097458; GO:0072372; GO:0044464; GO:0005929; GO:0005575; GO:0005623; GO:0042995; GO:0043227; GO:0043226 [GO:0001917]; GO:0097458; GO:0044464; GO:0005575; GO:0005623 [GO:0003924]; GO:0017111; GO:0016462; GO:0016818; GO:0016817; GO:0016787; GO:0003824; GO:0003674 [GO:0004871]; GO:0060089; GO:0003674 [GO:0005515]; GO:0005488; GO:0003674 [GO:0005622]; GO:0044464; GO:00055…	32.12	0.3471	7	8	447	0.4	9	12	3.17	0.0324	1	1	70.02	0.0735	2	2	340	37.4	6
Q9Y2R5	28S ribosomal protein S17, mitochondrial OS=Homo sapiens GN=MRPS17 PE=1 SV=1 - [RT17_HUMAN]	0.4	2	3	3	11	RNA binding; structural molecule activity	cytoplasm; mitochondrion; organelle lumen; ribosome	metabolic process	Pf00366	51373	[GO:0003723]; GO:0003676; GO:0097159; GO:1901363; GO:0005488; GO:0003674 [GO:0003735]; GO:0005198; GO:0003674 [GO:0005622]; GO:0044464; GO:0005575; GO:0005623 [GO:0005739]; GO:0043231; GO:0044444; GO:0043227; GO:0043229; GO:0005737; GO:0044424; GO:0043226; GO:0005622; GO:0044464; GO:0005575; GO:0005623 [GO:0005763]; GO:0000314; GO:0005761; GO:0044429; GO:0000313; GO:0015935; GO:0005759; GO:000573…	16.59	0.4	3	3	121.83	0.4	3	3	9.75	0.2923	2	2	123.57	0.4	3	3	130	14.5	9.85
Q9NZ45	CDGSH iron-sulfur domain-containing protein 1 OS=Homo sapiens GN=CISD1 PE=1 SV=1 - [CISD1_HUMAN]	0.3981	1	3	3	10	metal ion binding	cytoplasm; mitochondrion; membrane	metabolic process; regulation of biological process	Pf09360	55847	[GO:0005739]; GO:0043231; GO:0044444; GO:0043227; GO:0043229; GO:0005737; GO:0044424; GO:0043226; GO:0005622; GO:0044464; GO:0005575; GO:0005623 [GO:0005741]; GO:0031966; GO:0031968; GO:0005740; GO:0031090; GO:0044429; GO:0019867; GO:0031967; GO:0044424; GO:0016020; GO:0043227; GO:0044422; GO:0005739; GO:0044444; GO:0044446; GO:0031975; GO:0005622; GO:0044464; GO:0005575; GO:0043226; GO:0043231; …	8.05	0.3981	3	3	95.74	0.3981	3	3	8.05	0.2315	2	2	101.92	0.2315	2	2	108	12.2	9.09
P19404	NADH dehydrogenase [ubiquinone] flavoprotein 2, mitochondrial OS=Homo sapiens GN=NDUFV2 PE=1 SV=2 - [NDUV2_HUMAN]	0.3976	2	7	7	21	catalytic activity; metal ion binding; nucleotide binding	cytoplasm; mitochondrion; membrane	metabolic process; transport; development	Pf01257	4729	[GO:0003954]; GO:0016651; GO:0016491; GO:0003824; GO:0003674 [GO:0005739]; GO:0043231; GO:0044444; GO:0043227; GO:0043229; GO:0005737; GO:0044424; GO:0043226; GO:0005622; GO:0044464; GO:0005575; GO:0005623 [GO:0005743]; GO:0019866; GO:0031966; GO:0031090; GO:0031967; GO:0044424; GO:0005740; GO:0044429; GO:0016020; GO:0043227; GO:0044422; GO:0031975; GO:0044446; GO:0005622; GO:0044464; GO:0005739;…	39.82	0.3976	7	11	240.68	0.3976	7	10		0				0			249	27.4	8.06
P34897	Serine hydroxymethyltransferase, mitochondrial OS=Homo sapiens GN=SHMT2 PE=1 SV=3 - [GLYM_HUMAN]	0.3929	15	19	19	48	catalytic activity; protein binding	cytoplasm; mitochondrion; membrane; organelle lumen; cytoskeleton	metabolic process; cell proliferation; regulation of biological process; cell organization and biogenesis	Pf00464	6472	[GO:0003682]; GO:0005488; GO:0003674 [GO:0003824]; GO:0003674 [GO:0004372]; GO:0016742; GO:0016741; GO:0016740; GO:0003824; GO:0003674 [GO:0005739]; GO:0043231; GO:0044444; GO:0043227; GO:0043229; GO:0005737; GO:0044424; GO:0043226; GO:0005622; GO:0044464; GO:0005575; GO:0005623 [GO:0005743]; GO:0019866; GO:0031966; GO:0031090; GO:0031967; GO:0044424; GO:0005740; GO:0044429; GO:0016020; GO:004322…	58.89	0.3929	19	24	586.43	0.3929	19	24		0				0			504	56	8.53
P46782	40S ribosomal protein S5 OS=Homo sapiens GN=RPS5 PE=1 SV=4 - [RS5_HUMAN]	0.3922	1	5	5	30	RNA binding; structural molecule activity	cytoplasm; cytosol; ribosome	metabolic process; cell organization and biogenesis; regulation of biological process; transport	Pf00177	6193	[GO:0000184]; GO:0000956; GO:0006402; GO:0006401; GO:0016071; GO:0016070; GO:0034655; GO:0044265; GO:0044260; GO:0090304; GO:0006139; GO:0019439; GO:0044270; GO:0046700; GO:1901361; GO:0009057; GO:0044248; GO:0043170; GO:0044237; GO:0006725; GO:0034641; GO:0044238; GO:0046483; GO:1901360; GO:1901575; GO:0009056; GO:0071704; GO:0008152; GO:0009987; GO:0006807; GO:0008150 [GO:0003723]; GO:0003676; …	27.03	0.2892	4	7	400.31	0.3922	5	9	23.32	0.2255	3	6	384.88	0.3284	4	8	204	22.9	9.72
P62277	40S ribosomal protein S13 OS=Homo sapiens GN=RPS13 PE=1 SV=2 - [RS13_HUMAN]	0.3907	2	6	6	21	RNA binding; structural molecule activity; protein binding	nucleus; organelle lumen; cytoplasm; cytosol; ribosome	metabolic process; cell organization and biogenesis; transport; regulation of biological process	Pf00312; Pf08069	6207	[GO:0000184]; GO:0000956; GO:0006402; GO:0006401; GO:0016071; GO:0016070; GO:0034655; GO:0044265; GO:0044260; GO:0090304; GO:0006139; GO:0019439; GO:0044270; GO:0046700; GO:1901361; GO:0009057; GO:0044248; GO:0043170; GO:0044237; GO:0006725; GO:0034641; GO:0044238; GO:0046483; GO:1901360; GO:1901575; GO:0009056; GO:0071704; GO:0008152; GO:0009987; GO:0006807; GO:0008150 [GO:0003729]; GO:0003723; …	14.81	0.3907	6	7	139.26	0.3907	6	7	9.91	0.1987	3	4	97.7	0.0993	2	3	151	17.2	10.54
P38159	RNA-binding motif protein, X chromosome OS=Homo sapiens GN=RBMX PE=1 SV=3 - [RBMX_HUMAN]	0.3862	5	11	11	29	nucleotide binding; DNA binding; RNA binding; protein binding	nucleus; organelle lumen; spliceosomal complex; chromosome; extracellular	metabolic process; regulation of biological process; cell organization and biogenesis; response to stimulus	Pf00076; Pf08081	27316	[GO:0000166]; GO:0036094; GO:1901265; GO:0005488; GO:0097159; GO:1901363; GO:0003674 [GO:0000381]; GO:0000380; GO:0048024; GO:0000398; GO:0043484; GO:0050684; GO:0000377; GO:0006397; GO:0008380; GO:0010468; GO:0051252; GO:0000375; GO:0006396; GO:0016071; GO:0010467; GO:0060255; GO:0016070; GO:0019219; GO:0043170; GO:0019222; GO:0044260; GO:0090304; GO:0006139; GO:0031323; GO:0051171; GO:0080090; …	36.28	0.312	9	13	475.77	0.3223	10	14		0			105.91	0.0742	2	2	391	42.3	10.05
P30041	Peroxiredoxin-6 OS=Homo sapiens GN=PRDX6 PE=1 SV=3 - [PRDX6_HUMAN]	0.3839	1	8	8	20	catalytic activity; antioxidant activity; protein binding	cytoplasm; vacuole; cytosol	metabolic process; response to stimulus	Pf00578; Pf08534; Pf10417	9588	[GO:0003824]; GO:0003674 [GO:0004601]; GO:0016209; GO:0016684; GO:0003674; GO:0016491; GO:0003824 [GO:0004602]; GO:0004601; GO:0016209; GO:0016684; GO:0003674; GO:0016491; GO:0003824 [GO:0004623]; GO:0004620; GO:0052689; GO:0016298; GO:0016788; GO:0016787; GO:0003824; GO:0003674 [GO:0005515]; GO:0005488; GO:0003674 [GO:0005737]; GO:0044424; GO:0005622; GO:0044464; GO:0005575; GO:0005623 [GO:00057…	22.07	0.2857	6	7	390.57	0.3839	8	11	3.24	0.1161	1	1	50.06	0.1161	1	1	224	25	6.38
Q9UK76	Hematological and neurological expressed 1 protein OS=Homo sapiens GN=HN1 PE=1 SV=3 - [HN1_HUMAN]	0.3831	3	5	5	31		nucleus			51155	[GO:0005634]; GO:0043231; GO:0043227; GO:0043229; GO:0043226; GO:0044424; GO:0005575; GO:0005622; GO:0044464; GO:0005623	51.06	0.2922	4	10	517.22	0.3831	5	11	22.35	0.1299	2	5	307.57	0.1299	2	5	154	16	5.6
P52565	Rho GDP-dissociation inhibitor 1 OS=Homo sapiens GN=ARHGDIA PE=1 SV=3 - [GDIR1_HUMAN]	0.3824	2	4	4	12	enzyme regulator activity; protein binding	membrane; cytoplasm; cytosol; cytoskeleton	cellular component movement; regulation of biological process; cell communication; response to stimulus; cell death; metabolic process; cell differentiation; cell organization and biogenesis; development	Pf02115	396	[GO:0001772]; GO:0044459; GO:0005886; GO:0044425; GO:0044464; GO:0016020; GO:0071944; GO:0005575; GO:0005623 [GO:0005094]; GO:0005092; GO:0005083; GO:0030695; GO:0060589; GO:0030234; GO:0003674 [GO:0005096]; GO:0008047; GO:0030695; GO:0030234; GO:0060589; GO:0003674 [GO:0005515]; GO:0005488; GO:0003674 [GO:0005737]; GO:0044424; GO:0005622; GO:0044464; GO:0005575; GO:0005623 [GO:0005829]; GO:00444…	10.44	0.2255	3	4	128.24	0.3824	4	5	3.7	0.0833	1	1	73.77	0.2402	2	2	204	23.2	5.11
P15954	Cytochrome c oxidase subunit 7C, mitochondrial OS=Homo sapiens GN=COX7C PE=1 SV=1 - [COX7C_HUMAN]	0.381	2	3	3	10	catalytic activity; transporter activity	cytoplasm; mitochondrion; membrane	metabolic process; transport	Pf02935	1350	[GO:0004129]; GO:0015002; GO:0015078; GO:0016676; GO:0016491; GO:0015077; GO:0016675; GO:0003824; GO:0022890; GO:0003674; GO:0008324; GO:0015075; GO:0022891; GO:0022857; GO:0022892; GO:0005215 [GO:0005739]; GO:0043231; GO:0044444; GO:0043227; GO:0043229; GO:0005737; GO:0044424; GO:0043226; GO:0005622; GO:0044464; GO:0005575; GO:0005623 [GO:0005743]; GO:0019866; GO:0031966; GO:0031090; GO:0031967;…	12.14	0.2857	2	4	130.32	0.381	3	5	1.89	0.1429	1	1		0			63	7.2	10.27
P20700	Lamin-B1 OS=Homo sapiens GN=LMNB1 PE=1 SV=2 - [LMNB1_HUMAN]	0.3805	2	20	20	59	catalytic activity; motor activity; structural molecule activity; protein binding	nucleus; membrane; cytoskeleton; organelle lumen; cytoplasm; mitochondrion	cell death; cell organization and biogenesis; metabolic process; regulation of biological process	Pf00038; Pf00932; Pf01576; Pf07888; Pf09726; Pf09731; Pf10186; Pf12128	4001	[GO:0003774]; GO:0017111; GO:0016462; GO:0016818; GO:0016817; GO:0016787; GO:0003824; GO:0003674 [GO:0005198]; GO:0003674 [GO:0005634]; GO:0043231; GO:0043227; GO:0043229; GO:0043226; GO:0044424; GO:0005575; GO:0005622; GO:0044464; GO:0005623 [GO:0005635]; GO:0012505; GO:0031967; GO:0044428; GO:0044464; GO:0031975; GO:0043227; GO:0044446; GO:0005634; GO:0005575; GO:0005623; GO:0043226; GO:0043229…	85.17	0.3413	19	26	687.47	0.3413	19	27	14.57	0.0631	2	3	123.24	0.0631	2	3	586	66.4	5.16
P30101	Protein disulfide-isomerase A3 OS=Homo sapiens GN=PDIA3 PE=1 SV=4 - [PDIA3_HUMAN]	0.3802	4	18	18	62	catalytic activity; protein binding	cytoplasm; endoplasmic reticulum; organelle lumen; cell surface	metabolic process; transport; cell communication; regulation of biological process; response to stimulus; cell death; cellular homeostasis	Pf00085	2923	[GO:0002474]; GO:0048002; GO:0019882; GO:0002376; GO:0008150 [GO:0002479]; GO:0042590; GO:0002474; GO:0002478; GO:0048002; GO:0019884; GO:0019882; GO:0002376; GO:0008150 [GO:0003756]; GO:0016864; GO:0016860; GO:0016853; GO:0003824; GO:0003674 [GO:0004197]; GO:0004175; GO:0008234; GO:0070011; GO:0008233; GO:0016787; GO:0003824; GO:0003674 [GO:0004629]; GO:0004620; GO:0008081; GO:0016298; GO:004257…	69.01	0.3802	18	25	554.83	0.3465	16	23	23.09	0.1703	6	8	185.43	0.1366	5	6	505	56.7	6.35
P30086	Phosphatidylethanolamine-binding protein 1 OS=Homo sapiens GN=PEBP1 PE=1 SV=3 - [PEBP1_HUMAN]	0.3797	2	5	5	18	nucleotide binding; enzyme regulator activity; protein binding	extracellular; cytoplasm; membrane; mitochondrion; endoplasmic reticulum; Golgi; cell surface	cell communication; metabolic process; regulation of biological process; response to stimulus; cell differentiation; reproduction; development; cell division; cell organization and biogenesis	Pf01161	5037	[GO:0000165]; GO:0023014; GO:0035556; GO:0007165; GO:0016310; GO:0044710; GO:0007154; GO:0044700; GO:0050794; GO:0051716; GO:0006796; GO:0008152; GO:0044699; GO:0044763; GO:0023052; GO:0009987; GO:0050789; GO:0050896; GO:0006793; GO:0008150; GO:0065007; GO:0044237 [GO:0000166]; GO:0036094; GO:1901265; GO:0005488; GO:0097159; GO:1901363; GO:0003674 [GO:0001505]; GO:0007268; GO:0065008; GO:0007267;…	22.29	0.3797	5	6	296.43	0.3797	5	6	11.85	0.2834	3	3	178.87	0.2834	3	3	187	21	7.53
P39019	40S ribosomal protein S19 OS=Homo sapiens GN=RPS19 PE=1 SV=2 - [RS19_HUMAN]	0.3793	1	8	8	27	RNA binding; structural molecule activity; protein binding	nucleus; organelle lumen; cytoplasm; cytosol; ribosome	cell organization and biogenesis; metabolic process; cellular component movement; response to stimulus; transport; cell differentiation; development; regulation of biological process; defense response	Pf01090	6223	[GO:0000028]; GO:0022618; GO:0042255; GO:0042274; GO:0022613; GO:0034622; GO:0071826; GO:0042254; GO:0070925; GO:0044085; GO:0065003; GO:0043933; GO:0006996; GO:0022607; GO:0071840; GO:0016043; GO:0009987; GO:0008150 [GO:0000184]; GO:0000956; GO:0006402; GO:0006401; GO:0016071; GO:0016070; GO:0034655; GO:0044265; GO:0044260; GO:0090304; GO:0006139; GO:0019439; GO:0044270; GO:0046700; GO:1901361; …	16.19	0.2483	6	8	266.12	0.3793	8	11	3.83	0.0759	2	4	67.63	0.0759	2	4	145	16.1	10.32
P14866	Heterogeneous nuclear ribonucleoprotein L OS=Homo sapiens GN=HNRNPL PE=1 SV=2 - [HNRPL_HUMAN]	0.3786	4	14	14	43	nucleotide binding; RNA binding; protein binding; DNA binding	nucleus; organelle lumen; cytoplasm	metabolic process	Pf00076	3191	[GO:0000166]; GO:0036094; GO:1901265; GO:0005488; GO:0097159; GO:1901363; GO:0003674 [GO:0000398]; GO:0000377; GO:0006397; GO:0000375; GO:0006396; GO:0016071; GO:0008380; GO:0010467; GO:0016070; GO:0043170; GO:0044260; GO:0090304; GO:0071704; GO:0044237; GO:0006139; GO:0008152; GO:0009987; GO:0006725; GO:0034641; GO:0044238; GO:0046483; GO:1901360; GO:0008150; GO:0006807 [GO:0003676]; GO:0097159;…	76.33	0.3413	11	16	688.33	0.3786	13	19	13.62	0.1375	4	4	110.07	0.09	4	4	589	64.1	8.22
P13804	Electron transfer flavoprotein subunit alpha, mitochondrial OS=Homo sapiens GN=ETFA PE=1 SV=1 - [ETFA_HUMAN]	0.3784	7	9	9	28	catalytic activity; nucleotide binding	cytoplasm; mitochondrion; organelle lumen	transport; metabolic process	Pf00766; Pf01012	2108	[GO:0005739]; GO:0043231; GO:0044444; GO:0043227; GO:0043229; GO:0005737; GO:0044424; GO:0043226; GO:0005622; GO:0044464; GO:0005575; GO:0005623 [GO:0005759]; GO:0044429; GO:0070013; GO:0005739; GO:0044444; GO:0044446; GO:0043233; GO:0043231; GO:0005737; GO:0044424; GO:0043229; GO:0044422; GO:0031974; GO:0043227; GO:0005622; GO:0044464; GO:0043226; GO:0005575; GO:0005623 [GO:0006810]; GO:0051234;…	32.39	0.3784	9	10	367.97	0.3784	9	10	9.53	0.1351	4	4	139.49	0.1351	4	4	333	35.1	8.38
P11142	Heat shock cognate 71 kDa protein OS=Homo sapiens GN=HSPA8 PE=1 SV=1 - [HSP7C_HUMAN]	0.3777	17	5	21	88	nucleotide binding; protein binding; catalytic activity	nucleus; spliceosomal complex; organelle lumen; cytoplasm; cytosol; membrane; cell surface; extracellular	cell organization and biogenesis; metabolic process; regulation of biological process; transport; response to stimulus; cell communication; cell differentiation; cellular component movement; development	Pf00012; Pf02463; Pf06723	3312	[GO:0000166]; GO:0036094; GO:1901265; GO:0005488; GO:0097159; GO:1901363; GO:0003674 [GO:0000902]; GO:0032989; GO:0009653; GO:0016043; GO:0048869; GO:0032502; GO:0048856; GO:0071840; GO:0044763; GO:0044767; GO:0008150; GO:0009987; GO:0044699 [GO:0000974]; GO:0043234; GO:0032991; GO:0005575 [GO:0005102]; GO:0005515; GO:0005488; GO:0003674 [GO:0005515]; GO:0005488; GO:0003674 [GO:0005524]; GO:00325…	93.38	0.3777	21	32	835.54	0.3777	21	32	30.77	0.1641	7	12	351.04	0.1641	7	12	646	70.9	5.52
P62701	40S ribosomal protein S4, X isoform OS=Homo sapiens GN=RPS4X PE=1 SV=2 - [RS4X_HUMAN]	0.3764	6	9	9	23	RNA binding; structural molecule activity	cytoplasm; cytosol; ribosome	metabolic process; cell organization and biogenesis; transport; development; cell proliferation; regulation of biological process	Pf00900; Pf08071	6191	[GO:0000184]; GO:0000956; GO:0006402; GO:0006401; GO:0016071; GO:0016070; GO:0034655; GO:0044265; GO:0044260; GO:0090304; GO:0006139; GO:0019439; GO:0044270; GO:0046700; GO:1901361; GO:0009057; GO:0044248; GO:0043170; GO:0044237; GO:0006725; GO:0034641; GO:0044238; GO:0046483; GO:1901360; GO:1901575; GO:0009056; GO:0071704; GO:0008152; GO:0009987; GO:0006807; GO:0008150 [GO:0003723]; GO:0003676; …	19.8	0.3498	8	9	200.21	0.3764	9	10	6.69	0.1179	2	2	55.87	0.1179	2	2	263	29.6	10.15
Q9Y3B7	39S ribosomal protein L11, mitochondrial OS=Homo sapiens GN=MRPL11 PE=1 SV=1 - [RM11_HUMAN]	0.375	4	5	5	10	structural molecule activity; protein binding	cytoplasm; mitochondrion; organelle lumen; ribosome	metabolic process	Pf00298; Pf03946	65003	[GO:0003735]; GO:0005198; GO:0003674 [GO:0005515]; GO:0005488; GO:0003674 [GO:0005739]; GO:0043231; GO:0044444; GO:0043227; GO:0043229; GO:0005737; GO:0044424; GO:0043226; GO:0005622; GO:0044464; GO:0005575; GO:0005623 [GO:0005761]; GO:0000313; GO:0005759; GO:0044429; GO:0005840; GO:0044422; GO:0070013; GO:0005739; GO:0044444; GO:0044446; GO:0030529; GO:0043232; GO:0005575; GO:0043226; GO:0043233…	15.94	0.375	5	5	153.91	0.375	5	5		0				0			192	20.7	9.91
E5RGW4	Nucleophosmin (nucleolar phosphoprotein B23, numatrin) (Fragment) OS=Homo sapiens GN=NPM1 PE=4 SV=1 - [E5RGW4_HUMAN]	0.3729	1	1	1	1				Pf03066		[GO:0003676]; GO:0097159; GO:1901363; GO:0005488; GO:0003674	5.07	0.3729	1	1		0				0				0			59	6.9	4.48
P00367	Glutamate dehydrogenase 1, mitochondrial OS=Homo sapiens GN=GLUD1 PE=1 SV=2 - [DHE3_HUMAN]	0.3728	7	19	19	65	nucleotide binding; catalytic activity; protein binding	cytoplasm; mitochondrion; organelle lumen	metabolic process; cell communication; regulation of biological process; transport	Pf00208; Pf02812	2746	[GO:0000166]; GO:0036094; GO:1901265; GO:0005488; GO:0097159; GO:1901363; GO:0003674 [GO:0004352]; GO:0016639; GO:0016638; GO:0016491; GO:0003824; GO:0003674 [GO:0004353]; GO:0016639; GO:0016638; GO:0016491; GO:0003824; GO:0003674 [GO:0005515]; GO:0005488; GO:0003674 [GO:0005524]; GO:0032550; GO:0032559; GO:0035639; GO:0001883; GO:0032549; GO:0030554; GO:0032555; GO:0043168; GO:1901265; GO:000188…	93.41	0.3602	18	25	877.39	0.3728	18	26	32.21	0.1057	4	7	306.56	0.1057	4	7	558	61.4	7.8
Q04837	Single-stranded DNA-binding protein, mitochondrial OS=Homo sapiens GN=SSBP1 PE=1 SV=1 - [SSBP_HUMAN]	0.3716	3	5	5	14	DNA binding; protein binding	cytoplasm; mitochondrion; organelle lumen	metabolic process; regulation of biological process; cell organization and biogenesis	Pf00436	6742	[GO:0003677]; GO:0003676; GO:0097159; GO:1901363; GO:0005488; GO:0003674 [GO:0003682]; GO:0005488; GO:0003674 [GO:0003697]; GO:0043566; GO:0003677; GO:0003676; GO:0097159; GO:1901363; GO:0005488; GO:0003674 [GO:0005515]; GO:0005488; GO:0003674 [GO:0005739]; GO:0043231; GO:0044444; GO:0043227; GO:0043229; GO:0005737; GO:0044424; GO:0043226; GO:0005622; GO:0044464; GO:0005575; GO:0005623 [GO:000626…	29.13	0.3716	5	7	285.11	0.3716	5	7		0				0			148	17.2	9.6
P56537	Eukaryotic translation initiation factor 6 OS=Homo sapiens GN=EIF6 PE=1 SV=1 - [IF6_HUMAN]	0.3714	5	5	5	14	RNA binding; protein binding	nucleus; cytoskeleton; organelle lumen; cytoplasm	transport; metabolic process; cell organization and biogenesis	Pf01912	3692	[GO:0000054]; GO:0033753; GO:0042254; GO:0071428; GO:0033750; GO:0051649; GO:0051656; GO:0022613; GO:0071426; GO:0051640; GO:0051234; GO:0051641; GO:0044085; GO:0051168; GO:0071166; GO:1902582; GO:0008150; GO:0051179; GO:0071840; GO:0006913; GO:0044765; GO:0046907; GO:0016482; GO:0051169; GO:0006810; GO:0044699 [GO:0003743]; GO:0008135; GO:0003723; GO:0003676; GO:0097159; GO:1901363; GO:0005488; …	26.69	0.3714	5	7	270.68	0.3714	5	7		0				0			245	26.6	4.68
P62913	60S ribosomal protein L11 OS=Homo sapiens GN=RPL11 PE=1 SV=2 - [RL11_HUMAN]	0.3708	3	5	5	21	RNA binding; structural molecule activity; protein binding	nucleus; organelle lumen; cytoplasm; cytosol; ribosome	metabolic process; cell organization and biogenesis; transport	Pf00281; Pf00673	6135	[GO:0000184]; GO:0000956; GO:0006402; GO:0006401; GO:0016071; GO:0016070; GO:0034655; GO:0044265; GO:0044260; GO:0090304; GO:0006139; GO:0019439; GO:0044270; GO:0046700; GO:1901361; GO:0009057; GO:0044248; GO:0043170; GO:0044237; GO:0006725; GO:0034641; GO:0044238; GO:0046483; GO:1901360; GO:1901575; GO:0009056; GO:0071704; GO:0008152; GO:0009987; GO:0006807; GO:0008150 [GO:0003723]; GO:0003676; …	19.11	0.2865	4	6	262.12	0.3708	5	9	9.64	0.1292	2	3	157.78	0.1292	2	3	178	20.2	9.6
Q86SX6	Glutaredoxin-related protein 5, mitochondrial OS=Homo sapiens GN=GLRX5 PE=1 SV=2 - [GLRX5_HUMAN]	0.3694	1	4	4	18	catalytic activity; metal ion binding	nucleus; cytoplasm; mitochondrion	metabolic process; development; cellular homeostasis; regulation of biological process	Pf00462	51218	[GO:0005634]; GO:0043231; GO:0043227; GO:0043229; GO:0043226; GO:0044424; GO:0005575; GO:0005622; GO:0044464; GO:0005623 [GO:0005739]; GO:0043231; GO:0044444; GO:0043227; GO:0043229; GO:0005737; GO:0044424; GO:0043226; GO:0005622; GO:0044464; GO:0005575; GO:0005623 [GO:0008152]; GO:0008150 [GO:0009055]; GO:0003674 [GO:0015035]; GO:0015036; GO:0016667; GO:0016491; GO:0003824; GO:0003674 [GO:003009…	19.38	0.3694	4	6	263.49	0.3694	4	6	7.47	0.1592	2	3	85.85	0.1592	2	3	157	16.6	6.79
P82909	28S ribosomal protein S36, mitochondrial OS=Homo sapiens GN=MRPS36 PE=1 SV=2 - [RT36_HUMAN]	0.3689	2	4	4	12	structural molecule activity	cytoplasm; mitochondrion; organelle lumen; ribosome	metabolic process		92259	[GO:0003735]; GO:0005198; GO:0003674 [GO:0005739]; GO:0043231; GO:0044444; GO:0043227; GO:0043229; GO:0005737; GO:0044424; GO:0043226; GO:0005622; GO:0044464; GO:0005575; GO:0005623 [GO:0005763]; GO:0000314; GO:0005761; GO:0044429; GO:0000313; GO:0015935; GO:0005759; GO:0005739; GO:0044444; GO:0044446; GO:0005840; GO:0044422; GO:0044391; GO:0070013; GO:0043231; GO:0005737; GO:0044424; GO:0043229;…	19.37	0.3689	4	5	171.54	0.3689	4	5	4.22	0.2039	1	1	30.35	0.2039	1	1	103	11.5	9.99
P61024	Cyclin-dependent kinases regulatory subunit 1 OS=Homo sapiens GN=CKS1B PE=1 SV=1 - [CKS1_HUMAN]	0.3671	3	2	2	3	protein binding; catalytic activity; enzyme regulator activity	nucleus; organelle lumen	metabolic process; regulation of biological process; cell proliferation; cell division	Pf01111	1163	[GO:0000079]; GO:0051726; GO:0071900; GO:0007049; GO:0050794; GO:0045859; GO:0044763; GO:0009987; GO:0050789; GO:0001932; GO:0043549; GO:0044699; GO:0008150; GO:0065007; GO:0006468; GO:0031399; GO:0042325; GO:0051338; GO:0006464; GO:0016310; GO:0032268; GO:0019220; GO:0050790; GO:0036211; GO:0044267; GO:0006796; GO:0031323; GO:0051246; GO:0051174; GO:0019222; GO:0065009; GO:0019538; GO:0043412; G…	2.87	0.1266	1	1	35.45	0.3671	2	2		0				0			79	9.7	8.94
P13073	Cytochrome c oxidase subunit 4 isoform 1, mitochondrial OS=Homo sapiens GN=COX4I1 PE=1 SV=1 - [COX41_HUMAN]	0.3669	1	7	7	22	catalytic activity; transporter activity; protein binding	nucleus; cytoplasm; mitochondrion; membrane	metabolic process; transport; response to stimulus	Pf02936	1327	[GO:0004129]; GO:0015002; GO:0015078; GO:0016676; GO:0016491; GO:0015077; GO:0016675; GO:0003824; GO:0022890; GO:0003674; GO:0008324; GO:0015075; GO:0022891; GO:0022857; GO:0022892; GO:0005215 [GO:0005515]; GO:0005488; GO:0003674 [GO:0005634]; GO:0043231; GO:0043227; GO:0043229; GO:0043226; GO:0044424; GO:0005575; GO:0005622; GO:0044464; GO:0005623 [GO:0005739]; GO:0043231; GO:0044444; GO:0043227…	14.34	0.3669	7	8	163.73	0.3669	7	8	5.1	0.1361	3	3	87.29	0.1361	3	3	169	19.6	9.51
P63241	Eukaryotic translation initiation factor 5A-1 OS=Homo sapiens GN=EIF5A PE=1 SV=2 - [IF5A1_HUMAN]	0.3636	6	3	3	12	RNA binding; protein binding	nucleus; membrane; cytoplasm; endoplasmic reticulum; cytosol	metabolic process; transport; cell death; cell proliferation; regulation of biological process; cell organization and biogenesis; cell differentiation	Pf01287	1984	[GO:0003723]; GO:0003676; GO:0097159; GO:1901363; GO:0005488; GO:0003674 [GO:0003746]; GO:0008135; GO:0003723; GO:0003676; GO:0097159; GO:1901363; GO:0005488; GO:0003674 [GO:0005515]; GO:0005488; GO:0003674 [GO:0005634]; GO:0043231; GO:0043227; GO:0043229; GO:0043226; GO:0044424; GO:0005575; GO:0005622; GO:0044464; GO:0005623 [GO:0005642]; GO:0042175; GO:0044425; GO:0044464; GO:0012505; GO:001602…	6.07	0.1948	2	3	212.82	0.3636	3	5	0	0.0779	1	1	181.52	0.2468	2	3	154	16.8	5.24
P62328	Thymosin beta-4 OS=Homo sapiens GN=TMSB4X PE=1 SV=2 - [TYB4_HUMAN]	0.3636	1	2	2	8	protein binding	extracellular; nucleus; cytoplasm; cytosol; cytoskeleton; organelle lumen	cell differentiation; transport; cell organization and biogenesis; coagulation; response to stimulus; cellular component movement; regulation of biological process	Pf01290	7114	[GO:0001649]; GO:0001503; GO:0030154; GO:0044707; GO:0048869; GO:0032501; GO:0044699; GO:0044763; GO:0044767; GO:0008150; GO:0009987; GO:0032502 [GO:0002576]; GO:0006887; GO:0016192; GO:0032940; GO:0006810; GO:0044763; GO:0046903; GO:0051649; GO:0051234; GO:0009987; GO:0044699; GO:0044765; GO:0051641; GO:0008150; GO:0051179 [GO:0003779]; GO:0008092; GO:0005515; GO:0005488; GO:0003674 [GO:0005515]…		0			147.64	0.3636	2	4		0			148.86	0.3636	2	4	44	5	5.06
P56385	ATP synthase subunit e, mitochondrial OS=Homo sapiens GN=ATP5I PE=1 SV=2 - [ATP5I_HUMAN]	0.3623	1	3	3	14	transporter activity; catalytic activity	cytoplasm; membrane; mitochondrion	metabolic process; transport	Pf05680	521	[GO:0000276]; GO:0005753; GO:0044455; GO:0045263; GO:0005743; GO:0045259; GO:0031966; GO:0044425; GO:0044429; GO:0033177; GO:0044424; GO:0019866; GO:0016469; GO:0005740; GO:0031090; GO:0005575; GO:0016020; GO:0005739; GO:0044444; GO:0044446; GO:0043234; GO:0005622; GO:0044464; GO:0031967; GO:0043227; GO:0044422; GO:0043231; GO:0005737; GO:0043229; GO:0032991; GO:0005623; GO:0031975; GO:0043226 [G…	7.31	0.3623	2	3	90.08	0.3623	3	5	3.75	0.1739	1	2	95.73	0.1739	2	4	69	7.9	9.35
P25705	ATP synthase subunit alpha, mitochondrial OS=Homo sapiens GN=ATP5A1 PE=1 SV=1 - [ATPA_HUMAN]	0.3617	2	18	18	52	nucleotide binding; protein binding; catalytic activity; transporter activity	cytoplasm; membrane; mitochondrion; organelle lumen; nucleus	cell proliferation; regulation of biological process; metabolic process; transport; development	Pf00006; Pf00306; Pf02663; Pf02874; Pf05943	498	[GO:0000166]; GO:0036094; GO:1901265; GO:0005488; GO:0097159; GO:1901363; GO:0003674 [GO:0000275]; GO:0005753; GO:0044455; GO:0045261; GO:0005743; GO:0045259; GO:0031966; GO:0044425; GO:0044429; GO:0033178; GO:0044424; GO:0019866; GO:0016469; GO:0005740; GO:0031090; GO:0005575; GO:0016020; GO:0005739; GO:0044444; GO:0044446; GO:0043234; GO:0005622; GO:0044464; GO:0031967; GO:0043227; GO:0044422; …	75.02	0.3617	18	23	649.98	0.3617	18	23	11.05	0.0832	3	3	106.66	0.0832	3	3	553	59.7	9.13
Q96AG4	Leucine-rich repeat-containing protein 59 OS=Homo sapiens GN=LRRC59 PE=1 SV=1 - [LRC59_HUMAN]	0.3616	1	7	7	17	protein binding	nucleus; cytoplasm; endoplasmic reticulum; membrane; mitochondrion; organelle lumen		Pf12799	55379	[GO:0005515]; GO:0005488; GO:0003674 [GO:0005634]; GO:0043231; GO:0043227; GO:0043229; GO:0043226; GO:0044424; GO:0005575; GO:0005622; GO:0044464; GO:0005623 [GO:0005635]; GO:0012505; GO:0031967; GO:0044428; GO:0044464; GO:0031975; GO:0043227; GO:0044446; GO:0005634; GO:0005575; GO:0005623; GO:0043226; GO:0043229; GO:0044422; GO:0044424; GO:0043231; GO:0005622 [GO:0005783]; GO:0012505; GO:0043231…	16.52	0.2541	6	6	185.82	0.2541	6	7	5.42	0.1564	2	2	72.85	0.1564	2	2	307	34.9	9.57
P02545	Prelamin-A/C OS=Homo sapiens GN=LMNA PE=1 SV=1 - [LMNA_HUMAN]	0.3599	6	7	18	52	structural molecule activity; protein binding	nucleus; membrane; cytoskeleton; organelle lumen; cytoplasm; cytosol	cell death; cell organization and biogenesis; cell communication; metabolic process; regulation of biological process; response to stimulus; reproduction; development; cellular component movement; transport; cell differentiation	Pf00038; Pf00932; Pf12128	4000	[GO:0000278]; GO:0007049; GO:0044763; GO:0009987; GO:0044699; GO:0008150 [GO:0005198]; GO:0003674 [GO:0005515]; GO:0005488; GO:0003674 [GO:0005634]; GO:0043231; GO:0043227; GO:0043229; GO:0043226; GO:0044424; GO:0005575; GO:0005622; GO:0044464; GO:0005623 [GO:0005635]; GO:0012505; GO:0031967; GO:0044428; GO:0044464; GO:0031975; GO:0043227; GO:0044446; GO:0005634; GO:0005575; GO:0005623; GO:004322…	93.74	0.3434	17	25	881.66	0.3599	17	27		0				0			664	74.1	7.02
Q9Y6H1	Coiled-coil-helix-coiled-coil-helix domain-containing protein 2, mitochondrial OS=Homo sapiens GN=CHCHD2 PE=1 SV=1 - [CHCH2_HUMAN]	0.3576	2	5	5	22		cytoplasm; mitochondrion		Pf06747	51142	[GO:0005739]; GO:0043231; GO:0044444; GO:0043227; GO:0043229; GO:0005737; GO:0044424; GO:0043226; GO:0005622; GO:0044464; GO:0005575; GO:0005623	40.44	0.3576	5	9	409.81	0.3576	5	9	11.02	0.1523	2	2	123.46	0.1523	2	2	151	15.5	9.22
P42677	40S ribosomal protein S27 OS=Homo sapiens GN=RPS27 PE=1 SV=3 - [RS27_HUMAN]	0.3571	5	2	2	5	DNA binding; structural molecule activity; protein binding; metal ion binding	nucleus; cytoplasm; cytosol; ribosome	metabolic process; cell organization and biogenesis; transport; cell proliferation	Pf01667	6232	[GO:0000087]; GO:0000279; GO:0022403; GO:0022402; GO:0007049; GO:0044763; GO:0009987; GO:0044699; GO:0008150 [GO:0000184]; GO:0000956; GO:0006402; GO:0006401; GO:0016071; GO:0016070; GO:0034655; GO:0044265; GO:0044260; GO:0090304; GO:0006139; GO:0019439; GO:0044270; GO:0046700; GO:1901361; GO:0009057; GO:0044248; GO:0043170; GO:0044237; GO:0006725; GO:0034641; GO:0044238; GO:0046483; GO:1901360; …	6.36	0.1548	1	2	129.09	0.1548	1	2		0			32.48	0.2024	1	1	84	9.5	9.45
Q5XKP0	Protein QIL1 OS=Homo sapiens GN=QIL1 PE=1 SV=1 - [QIL1_HUMAN]	0.3559	1	4	4	20		cytoplasm; mitochondrion			125988	[GO:0005739]; GO:0043231; GO:0044444; GO:0043227; GO:0043229; GO:0005737; GO:0044424; GO:0043226; GO:0005622; GO:0044464; GO:0005575; GO:0005623	21.07	0.3559	4	6	155.88	0.3559	4	6	15.42	0.3051	2	4	138.07	0.3051	2	4	118	13.1	9.42
F5H6N3	Clathrin, light chain A OS=Homo sapiens GN=CLTA PE=4 SV=1 - [F5H6N3_HUMAN]	0.3554	5	5	5	9	structural molecule activity; protein binding	cytoplasm; cytosol; membrane; Golgi	transport; cell communication; regulation of biological process; response to stimulus; cell differentiation; cell organization and biogenesis; cellular component movement; development	Pf01086	1211	[GO:0003674] [GO:0005198]; GO:0003674 [GO:0005515]; GO:0005488; GO:0003674 [GO:0005829]; GO:0044444; GO:0005737; GO:0044424; GO:0005622; GO:0044464; GO:0005575; GO:0005623 [GO:0005886]; GO:0016020; GO:0044464; GO:0071944; GO:0005575; GO:0005623 [GO:0006886]; GO:0015031; GO:0034613; GO:0046907; GO:0045184; GO:0071702; GO:0008104; GO:0070727; GO:0006810; GO:0051649; GO:0051234; GO:0033036; GO:00516…	38.5	0.3554	5	8		0			4.54	0.1084	1	1		0			166	17.7	4.64
Q8N183	Mimitin, mitochondrial OS=Homo sapiens GN=NDUFAF2 PE=1 SV=1 - [MIMIT_HUMAN]	0.355	1	5	5	19	catalytic activity	cytoplasm; mitochondrion; membrane	cell communication; cellular homeostasis; regulation of biological process; response to stimulus; transport	Pf05071	91942	[GO:0005739]; GO:0043231; GO:0044444; GO:0043227; GO:0043229; GO:0005737; GO:0044424; GO:0043226; GO:0005622; GO:0044464; GO:0005575; GO:0005623 [GO:0008137]; GO:0050136; GO:0003954; GO:0016655; GO:0016651; GO:0016491; GO:0003824; GO:0003674 [GO:0009055]; GO:0003674 [GO:0016020]; GO:0005575 [GO:0061179]; GO:0035773; GO:0046676; GO:0061178; GO:0030073; GO:0071333; GO:0050796; GO:0090278; GO:003284…	13.48	0.3077	4	5	127.41	0.355	5	6	10.18	0.3018	3	4	103.73	0.3018	3	4	169	19.8	8.97
P32322	Pyrroline-5-carboxylate reductase 1, mitochondrial OS=Homo sapiens GN=PYCR1 PE=1 SV=2 - [P5CR1_HUMAN]	0.3542	4	8	9	40	nucleotide binding; catalytic activity; protein binding	cytoplasm; mitochondrion; organelle lumen	metabolic process; response to stimulus	Pf01210; Pf03807	5831	[GO:0000166]; GO:0036094; GO:1901265; GO:0005488; GO:0097159; GO:1901363; GO:0003674 [GO:0004735]; GO:0016646; GO:0016645; GO:0016491; GO:0003824; GO:0003674 [GO:0005737]; GO:0044424; GO:0005622; GO:0044464; GO:0005575; GO:0005623 [GO:0005739]; GO:0043231; GO:0044444; GO:0043227; GO:0043229; GO:0005737; GO:0044424; GO:0043226; GO:0005622; GO:0044464; GO:0005575; GO:0005623 [GO:0005759]; GO:004442…	36.85	0.3041	8	13	500.89	0.3542	9	14	16.92	0.1661	4	6	228.42	0.2163	5	7	319	33.3	7.61
Q96QV6	Histone H2A type 1-A OS=Homo sapiens GN=HIST1H2AA PE=1 SV=3 - [H2A1A_HUMAN]	0.3511	5	1	4	33	DNA binding; protein binding	chromosome; nucleus	cell organization and biogenesis; metabolic process	Pf00125; Pf00808	221613	[GO:0000786]; GO:0000785; GO:0044427; GO:0044815; GO:1990104; GO:0005694; GO:0044446; GO:0032993; GO:0043234; GO:0043232; GO:0043229; GO:0044422; GO:0044424; GO:0032991; GO:0043228; GO:0043226; GO:0005575; GO:0005622; GO:0044464; GO:0005623 [GO:0003677]; GO:0003676; GO:0097159; GO:1901363; GO:0005488; GO:0003674 [GO:0005622]; GO:0044464; GO:0005575; GO:0005623 [GO:0005634]; GO:0043231; GO:0043227…	36.62	0.3511	4	15	251.32	0.3511	4	16	2.71	0.1756	1	1	27.55	0.1756	1	1	131	14.2	10.86
P29692	Elongation factor 1-delta OS=Homo sapiens GN=EEF1D PE=1 SV=5 - [EF1D_HUMAN]	0.3488	22	6	6	12	DNA binding; RNA binding; signal transducer activity; protein binding	nucleus; cytoplasm; cytosol	metabolic process; regulation of biological process; cell communication; response to stimulus	Pf00736; Pf10587	1936	[GO:0003677]; GO:0003676; GO:0097159; GO:1901363; GO:0005488; GO:0003674 [GO:0003746]; GO:0008135; GO:0003723; GO:0003676; GO:0097159; GO:1901363; GO:0005488; GO:0003674 [GO:0004871]; GO:0060089; GO:0003674 [GO:0005515]; GO:0005488; GO:0003674 [GO:0005634]; GO:0043231; GO:0043227; GO:0043229; GO:0043226; GO:0044424; GO:0005575; GO:0005622; GO:0044464; GO:0005623 [GO:0005829]; GO:0044444; GO:00057…	17.74	0.3167	5	5	154.63	0.3488	6	6		0			28.45	0.032	1	1	281	31.1	5.01
Q86Y39	NADH dehydrogenase [ubiquinone] 1 alpha subcomplex subunit 11 OS=Homo sapiens GN=NDUFA11 PE=1 SV=3 - [NDUAB_HUMAN]	0.3475	2	3	3	9		cytoplasm; mitochondrion; membrane	transport; metabolic process		126328	[GO:0005739]; GO:0043231; GO:0044444; GO:0043227; GO:0043229; GO:0005737; GO:0044424; GO:0043226; GO:0005622; GO:0044464; GO:0005575; GO:0005623 [GO:0005743]; GO:0019866; GO:0031966; GO:0031090; GO:0031967; GO:0044424; GO:0005740; GO:0044429; GO:0016020; GO:0043227; GO:0044422; GO:0031975; GO:0044446; GO:0005622; GO:0044464; GO:0005739; GO:0044444; GO:0005575; GO:0043226; GO:0043229; GO:0005623; …	14.42	0.3475	3	5	152.01	0.3475	3	4		0				0			141	14.8	8.72
P18669	Phosphoglycerate mutase 1 OS=Homo sapiens GN=PGAM1 PE=1 SV=2 - [PGAM1_HUMAN]	0.3465	5	8	8	34	catalytic activity; protein binding	cytoplasm; cytosol	metabolic process; regulation of biological process	Pf00300	5223	[GO:0003824]; GO:0003674 [GO:0004082]; GO:0016868; GO:0016866; GO:0016853; GO:0003824; GO:0003674 [GO:0004083]; GO:0034416; GO:0016791; GO:0042578; GO:0016788; GO:0016787; GO:0003824; GO:0003674 [GO:0004619]; GO:0016868; GO:0016866; GO:0016853; GO:0003824; GO:0003674 [GO:0005515]; GO:0005488; GO:0003674 [GO:0005829]; GO:0044444; GO:0005737; GO:0044424; GO:0005622; GO:0044464; GO:0005575; GO:00056…	63.46	0.3465	8	17	438.12	0.3465	8	17		0				0			254	28.8	7.18
P61353	60S ribosomal protein L27 OS=Homo sapiens GN=RPL27 PE=1 SV=2 - [RL27_HUMAN]	0.3456	1	3	3	7	RNA binding; structural molecule activity	cytoplasm; cytosol; ribosome	metabolic process; cell organization and biogenesis; transport	Pf01777	6155	[GO:0000184]; GO:0000956; GO:0006402; GO:0006401; GO:0016071; GO:0016070; GO:0034655; GO:0044265; GO:0044260; GO:0090304; GO:0006139; GO:0019439; GO:0044270; GO:0046700; GO:1901361; GO:0009057; GO:0044248; GO:0043170; GO:0044237; GO:0006725; GO:0034641; GO:0044238; GO:0046483; GO:1901360; GO:1901575; GO:0009056; GO:0071704; GO:0008152; GO:0009987; GO:0006807; GO:0008150 [GO:0003723]; GO:0003676; …	4.37	0.3456	3	3	40.81	0.1691	2	2	2.48	0.1029	1	1	23.29	0.1029	1	1	136	15.8	10.56
O75438	NADH dehydrogenase [ubiquinone] 1 beta subcomplex subunit 1 OS=Homo sapiens GN=NDUFB1 PE=1 SV=1 - [NDUB1_HUMAN]	0.3448	1	3	3	7	catalytic activity	cytoplasm; mitochondrion; membrane	metabolic process; transport	Pf08040	4707	[GO:0003954]; GO:0016651; GO:0016491; GO:0003824; GO:0003674 [GO:0005739]; GO:0043231; GO:0044444; GO:0043227; GO:0043229; GO:0005737; GO:0044424; GO:0043226; GO:0005622; GO:0044464; GO:0005575; GO:0005623 [GO:0005743]; GO:0019866; GO:0031966; GO:0031090; GO:0031967; GO:0044424; GO:0005740; GO:0044429; GO:0016020; GO:0043227; GO:0044422; GO:0031975; GO:0044446; GO:0005622; GO:0044464; GO:0005739;…	5.66	0.2069	2	2	60.99	0.3448	3	3	3.06	0.2069	1	1	40.22	0.2069	1	1	58	7	8.92
P30084	Enoyl-CoA hydratase, mitochondrial OS=Homo sapiens GN=ECHS1 PE=1 SV=4 - [ECHM_HUMAN]	0.3448	1	7	7	24	catalytic activity; protein binding	cytoplasm; mitochondrion; organelle lumen	metabolic process	Pf00378	1892	[GO:0003824]; GO:0003674 [GO:0004300]; GO:0016836; GO:0016835; GO:0016829; GO:0003824; GO:0003674 [GO:0005515]; GO:0005488; GO:0003674 [GO:0005739]; GO:0043231; GO:0044444; GO:0043227; GO:0043229; GO:0005737; GO:0044424; GO:0043226; GO:0005622; GO:0044464; GO:0005575; GO:0005623 [GO:0005759]; GO:0044429; GO:0070013; GO:0005739; GO:0044444; GO:0044446; GO:0043233; GO:0043231; GO:0005737; GO:004442…	28.21	0.3448	7	8	273.85	0.3448	7	8	14.23	0.2379	4	4	118.73	0.2379	4	4	290	31.4	8.07
Q16718	NADH dehydrogenase [ubiquinone] 1 alpha subcomplex subunit 5 OS=Homo sapiens GN=NDUFA5 PE=1 SV=3 - [NDUA5_HUMAN]	0.3448	4	3	3	16	catalytic activity	cytoplasm; mitochondrion; membrane	metabolic process; transport	Pf04716	4698	[GO:0005739]; GO:0043231; GO:0044444; GO:0043227; GO:0043229; GO:0005737; GO:0044424; GO:0043226; GO:0005622; GO:0044464; GO:0005575; GO:0005623 [GO:0005743]; GO:0019866; GO:0031966; GO:0031090; GO:0031967; GO:0044424; GO:0005740; GO:0044429; GO:0016020; GO:0043227; GO:0044422; GO:0031975; GO:0044446; GO:0005622; GO:0044464; GO:0005739; GO:0044444; GO:0005575; GO:0043226; GO:0043229; GO:0005623; …	18.62	0.3448	3	5	226.52	0.3448	3	5	9.63	0.2069	2	3	119.71	0.2069	2	3	116	13.5	5.99
P60866	40S ribosomal protein S20 OS=Homo sapiens GN=RPS20 PE=1 SV=1 - [RS20_HUMAN]	0.3445	5	4	4	13	RNA binding; structural molecule activity; protein binding	cytoplasm; cytosol; ribosome	metabolic process; cell organization and biogenesis; transport	Pf00338	6224	[GO:0000184]; GO:0000956; GO:0006402; GO:0006401; GO:0016071; GO:0016070; GO:0034655; GO:0044265; GO:0044260; GO:0090304; GO:0006139; GO:0019439; GO:0044270; GO:0046700; GO:1901361; GO:0009057; GO:0044248; GO:0043170; GO:0044237; GO:0006725; GO:0034641; GO:0044238; GO:0046483; GO:1901360; GO:1901575; GO:0009056; GO:0071704; GO:0008152; GO:0009987; GO:0006807; GO:0008150 [GO:0003723]; GO:0003676; …	8.6	0.3193	3	5	204.14	0.3445	4	8		0				0			119	13.4	9.94
P62263	40S ribosomal protein S14 OS=Homo sapiens GN=RPS14 PE=1 SV=3 - [RS14_HUMAN]	0.3444	3	6	6	17	RNA binding; structural molecule activity; translation regulator activity	nucleus; organelle lumen; cytoplasm; mitochondrion; cytosol; ribosome	cell organization and biogenesis; metabolic process; regulation of biological process; transport; cell differentiation; development	Pf00411	6208	[GO:0000028]; GO:0022618; GO:0042255; GO:0042274; GO:0022613; GO:0034622; GO:0071826; GO:0042254; GO:0070925; GO:0044085; GO:0065003; GO:0043933; GO:0006996; GO:0022607; GO:0071840; GO:0016043; GO:0009987; GO:0008150 [GO:0000122]; GO:0006357; GO:0006366; GO:0045892; GO:0006355; GO:0006351; GO:0010629; GO:0051253; GO:2000113; GO:0010468; GO:2000112; GO:2001141; GO:0010467; GO:0032774; GO:0034645; …	24.45	0.3444	6	8	203.97	0.3444	6	7	1.79	0.0662	1	2		0			151	16.3	10.05
P32969	60S ribosomal protein L9 OS=Homo sapiens GN=RPL9 PE=1 SV=1 - [RL9_HUMAN]	0.3438	6	7	7	24	RNA binding; structural molecule activity	nucleus; organelle lumen; cytoplasm; cytosol; ribosome	metabolic process; cell organization and biogenesis; transport	Pf00347	6133	[GO:0000184]; GO:0000956; GO:0006402; GO:0006401; GO:0016071; GO:0016070; GO:0034655; GO:0044265; GO:0044260; GO:0090304; GO:0006139; GO:0019439; GO:0044270; GO:0046700; GO:1901361; GO:0009057; GO:0044248; GO:0043170; GO:0044237; GO:0006725; GO:0034641; GO:0044238; GO:0046483; GO:1901360; GO:1901575; GO:0009056; GO:0071704; GO:0008152; GO:0009987; GO:0006807; GO:0008150 [GO:0003723]; GO:0003676; …	31.55	0.3438	7	8	323.46	0.3438	7	8	15.52	0.2031	4	4	181.87	0.2031	4	4	192	21.8	9.95
Q9NX55	Huntingtin-interacting protein K OS=Homo sapiens GN=HYPK PE=1 SV=2 - [HYPK_HUMAN]	0.3411	1	4	4	9		nucleus; cytoplasm			25764	[GO:0005634]; GO:0043231; GO:0043227; GO:0043229; GO:0043226; GO:0044424; GO:0005575; GO:0005622; GO:0044464; GO:0005623 [GO:0005737]; GO:0044424; GO:0005622; GO:0044464; GO:0005575; GO:0005623	14.38	0.3178	3	4	169.66	0.3411	4	5		0				0			129	14.7	4.93
P22087	rRNA 2'-O-methyltransferase fibrillarin OS=Homo sapiens GN=FBL PE=1 SV=2 - [FBRL_HUMAN]	0.3396	2	11	11	35	RNA binding; catalytic activity; protein binding	nucleus; organelle lumen	metabolic process; cell organization and biogenesis	Pf01135; Pf01269	2091	[GO:0001651]; GO:0044452; GO:0005730; GO:0044428; GO:0031981; GO:0043232; GO:0005634; GO:0044446; GO:0070013; GO:0043228; GO:0043229; GO:0043231; GO:0044422; GO:0044424; GO:0043233; GO:0043226; GO:0043227; GO:0005575; GO:0005622; GO:0044464; GO:0031974; GO:0005623 [GO:0001652]; GO:0044452; GO:0005730; GO:0044428; GO:0031981; GO:0043232; GO:0005634; GO:0044446; GO:0070013; GO:0043228; GO:0043229; …	53.97	0.3396	11	15	462.07	0.3396	10	14	12.94	0.1215	3	3	196.27	0.1215	3	3	321	33.8	10.18
P80188	Neutrophil gelatinase-associated lipocalin OS=Homo sapiens GN=LCN2 PE=1 SV=2 - [NGAL_HUMAN]	0.3384	1	5	5	26	protein binding; transporter activity; metal ion binding	extracellular; cytoplasm; cytosol	transport; cell death; response to stimulus; metabolic process; regulation of biological process; cellular homeostasis; cell organization and biogenesis; cell communication; defense response	Pf00061	3934	[GO:0002020]; GO:0019899; GO:0005515; GO:0005488; GO:0003674 [GO:0002376]; GO:0008150 [GO:0005215]; GO:0003674 [GO:0005506]; GO:0046914; GO:0046872; GO:0043169; GO:0043167; GO:0005488; GO:0003674 [GO:0005576]; GO:0005575 [GO:0005615]; GO:0044421; GO:0005575; GO:0005576 [GO:0005737]; GO:0044424; GO:0005622; GO:0044464; GO:0005575; GO:0005623 [GO:0005829]; GO:0044444; GO:0005737; GO:0044424; GO:000…	31.63	0.3384	5	9	271.17	0.3384	5	9	15.01	0.1818	2	4	146.58	0.1818	2	4	198	22.6	8.91
Q03252	Lamin-B2 OS=Homo sapiens GN=LMNB2 PE=1 SV=3 - [LMNB2_HUMAN]	0.3383	1	16	16	36	catalytic activity; motor activity; structural molecule activity	nucleus; membrane; cytoskeleton; organelle lumen	metabolic process; regulation of biological process	Pf00038; Pf00932; Pf01576; Pf09726; Pf10186; Pf12128	84823	[GO:0003674] [GO:0003774]; GO:0017111; GO:0016462; GO:0016818; GO:0016817; GO:0016787; GO:0003824; GO:0003674 [GO:0005198]; GO:0003674 [GO:0005634]; GO:0043231; GO:0043227; GO:0043229; GO:0043226; GO:0044424; GO:0005575; GO:0005622; GO:0044464; GO:0005623 [GO:0005637]; GO:0019866; GO:0031965; GO:0031090; GO:0031967; GO:0044424; GO:0005635; GO:0044428; GO:0016020; GO:0043227; GO:0044422; GO:003197…	58.85	0.32	15	18	436.04	0.325	15	18		0				0			600	67.6	5.35
Q9UHV9	Prefoldin subunit 2 OS=Homo sapiens GN=PFDN2 PE=1 SV=1 - [PFD2_HUMAN]	0.3377	1	3	3	10	protein binding	nucleus; cytoplasm; mitochondrion	metabolic process	Pf01920	5202	[GO:0005515]; GO:0005488; GO:0003674 [GO:0005634]; GO:0043231; GO:0043227; GO:0043229; GO:0043226; GO:0044424; GO:0005575; GO:0005622; GO:0044464; GO:0005623 [GO:0005737]; GO:0044424; GO:0005622; GO:0044464; GO:0005575; GO:0005623 [GO:0005739]; GO:0043231; GO:0044444; GO:0043227; GO:0043229; GO:0005737; GO:0044424; GO:0043226; GO:0005622; GO:0044464; GO:0005575; GO:0005623 [GO:0006457]; GO:004426…	13.06	0.3377	3	3	138.65	0.3377	3	3	8.97	0.2468	2	2	101.65	0.2468	2	2	154	16.6	6.58
P05388	60S acidic ribosomal protein P0 OS=Homo sapiens GN=RPLP0 PE=1 SV=1 - [RLA0_HUMAN]	0.3375	13	10	10	31	RNA binding; structural molecule activity; protein binding	nucleus; cytoplasm; cytosol; ribosome	metabolic process; cell organization and biogenesis; transport	Pf00428; Pf00466	6175	[GO:0000184]; GO:0000956; GO:0006402; GO:0006401; GO:0016071; GO:0016070; GO:0034655; GO:0044265; GO:0044260; GO:0090304; GO:0006139; GO:0019439; GO:0044270; GO:0046700; GO:1901361; GO:0009057; GO:0044248; GO:0043170; GO:0044237; GO:0006725; GO:0034641; GO:0044238; GO:0046483; GO:1901360; GO:1901575; GO:0009056; GO:0071704; GO:0008152; GO:0009987; GO:0006807; GO:0008150 [GO:0003723]; GO:0003676; …	41.01	0.3375	10	11	332.53	0.3375	10	12	14.08	0.1199	4	4	133.79	0.1199	4	4	317	34.3	5.97
P63208	S-phase kinase-associated protein 1 OS=Homo sapiens GN=SKP1 PE=1 SV=2 - [SKP1_HUMAN]	0.3374	6	2	2	6	catalytic activity; protein binding	nucleus; organelle lumen; cytoplasm; cytosol	metabolic process; cell communication; regulation of biological process; response to stimulus; cell organization and biogenesis	Pf01466; Pf03931	6500	[GO:0000080]; GO:0051318; GO:0051329; GO:0022403; GO:0051325; GO:0022402; GO:0007049; GO:0044763; GO:0009987; GO:0044699; GO:0008150 [GO:0000082]; GO:0044772; GO:0000278; GO:0044770; GO:0007049; GO:0022402; GO:0044763; GO:0009987; GO:0044699; GO:0008150 [GO:0000084]; GO:0051320; GO:0051329; GO:0022403; GO:0051325; GO:0022402; GO:0007049; GO:0044763; GO:0009987; GO:0044699; GO:0008150 [GO:0000278]…	5.04	0.1779	1	1	40.58	0.1779	1	1	12.51	0.3374	2	2	75.25	0.3374	2	2	163	18.6	4.54
Q9BX68	Histidine triad nucleotide-binding protein 2, mitochondrial OS=Homo sapiens GN=HINT2 PE=1 SV=1 - [HINT2_HUMAN]	0.3374	1	4	4	11	nucleotide binding; catalytic activity	cytoplasm; mitochondrion	metabolic process; cell death	Pf01230; Pf11969	84681	[GO:0000166]; GO:0036094; GO:1901265; GO:0005488; GO:0097159; GO:1901363; GO:0003674 [GO:0003824]; GO:0003674 [GO:0005739]; GO:0043231; GO:0044444; GO:0043227; GO:0043229; GO:0005737; GO:0044424; GO:0043226; GO:0005622; GO:0044464; GO:0005575; GO:0005623 [GO:0006629]; GO:0044238; GO:0044710; GO:0071704; GO:0008152; GO:0044699; GO:0008150 [GO:0006694]; GO:0008202; GO:0008610; GO:1901362; GO:000662…	18.52	0.3374	4	6	123.86	0.3374	4	5		0				0			163	17.2	9.16
P26599	Polypyrimidine tract-binding protein 1 OS=Homo sapiens GN=PTBP1 PE=1 SV=1 - [PTBP1_HUMAN]	0.3371	3	10	10	42	nucleotide binding; RNA binding; protein binding	nucleus; organelle lumen	metabolic process; regulation of biological process; cell differentiation	Pf00076	5725	[GO:0000166]; GO:0036094; GO:1901265; GO:0005488; GO:0097159; GO:1901363; GO:0003674 [GO:0000380]; GO:0000398; GO:0000377; GO:0006397; GO:0000375; GO:0006396; GO:0016071; GO:0008380; GO:0010467; GO:0016070; GO:0043170; GO:0044260; GO:0090304; GO:0071704; GO:0044237; GO:0006139; GO:0008152; GO:0009987; GO:0006725; GO:0034641; GO:0044238; GO:0046483; GO:1901360; GO:0008150; GO:0006807 [GO:0000381];…	67.76	0.3371	10	16	739.67	0.3371	10	16	17.97	0.1281	4	5	157.64	0.1281	4	5	531	57.2	9.17
P61956	Small ubiquitin-related modifier 2 OS=Homo sapiens GN=SUMO2 PE=1 SV=3 - [SUMO2_HUMAN]	0.3368	6	3	3	21	protein binding; catalytic activity	nucleus; organelle lumen	metabolic process; regulation of biological process	Pf00240; Pf11976	6613	[GO:0005515]; GO:0005488; GO:0003674 [GO:0005634]; GO:0043231; GO:0043227; GO:0043229; GO:0043226; GO:0044424; GO:0005575; GO:0005622; GO:0044464; GO:0005623 [GO:0005654]; GO:0031981; GO:0044428; GO:0070013; GO:0005634; GO:0044446; GO:0043233; GO:0043231; GO:0043229; GO:0044422; GO:0044424; GO:0031974; GO:0043227; GO:0043226; GO:0005575; GO:0005622; GO:0044464; GO:0005623 [GO:0016605]; GO:0016604…	14.97	0.2737	2	5	124.63	0.3368	3	6	14.97	0.2737	2	5	131.94	0.2737	2	5	95	10.9	5.5
P62942	Peptidyl-prolyl cis-trans isomerase FKBP1A OS=Homo sapiens GN=FKBP1A PE=1 SV=2 - [FKB1A_HUMAN]	0.3333	3	3	3	10	catalytic activity; signal transducer activity; receptor activity; protein binding; transporter activity	cytoplasm; cytosol; endoplasmic reticulum; membrane	metabolic process; regulation of biological process; development; cell communication; response to stimulus; cell organization and biogenesis; transport; cell proliferation; cellular homeostasis	Pf00254	2280	[GO:0000413]; GO:0018208; GO:0018193; GO:0006464; GO:0036211; GO:0044267; GO:0019538; GO:0043412; GO:0044260; GO:0043170; GO:0044238; GO:0044237; GO:0071704; GO:0008152; GO:0009987; GO:0008150 [GO:0001933]; GO:0001932; GO:0006468; GO:0031400; GO:0042326; GO:0031399; GO:0042325; GO:0006464; GO:0016310; GO:0032269; GO:0045936; GO:0032268; GO:0019220; GO:0036211; GO:0044267; GO:0006796; GO:0031324; …	13.94	0.1759	2	4	181.78	0.3333	3	5		0			37.05	0.1574	1	1	108	11.9	8.16
Q13185	Chromobox protein homolog 3 OS=Homo sapiens GN=CBX3 PE=1 SV=4 - [CBX3_HUMAN]	0.3333	6	5	5	18	protein binding	chromosome; nucleus; membrane; organelle lumen; cytoskeleton	cell organization and biogenesis; metabolic process; regulation of biological process	Pf00385; Pf01393	11335	[GO:0000779]; GO:0000775; GO:0000793; GO:0032993; GO:0044427; GO:0005694; GO:0032991; GO:0044446; GO:0043232; GO:0005575; GO:0043229; GO:0044422; GO:0044424; GO:0043228; GO:0043226; GO:0005622; GO:0044464; GO:0005623 [GO:0000785]; GO:0044427; GO:0005694; GO:0044446; GO:0043232; GO:0043229; GO:0044422; GO:0044424; GO:0043228; GO:0043226; GO:0005575; GO:0005622; GO:0044464; GO:0005623 [GO:0005515];…	26.98	0.3333	5	6	303.31	0.3333	5	6	13.71	0.1475	2	3	158.54	0.1475	2	3	183	20.8	5.33
Q9NP97	Dynein light chain roadblock-type 1 OS=Homo sapiens GN=DYNLRB1 PE=1 SV=3 - [DLRB1_HUMAN]	0.3333	4	3	3	8	catalytic activity; motor activity; protein binding	cytoplasm; cytoskeleton	transport; cellular component movement; response to stimulus; metabolic process	Pf03259	83658	[GO:0003774]; GO:0017111; GO:0016462; GO:0016818; GO:0016817; GO:0016787; GO:0003824; GO:0003674 [GO:0003777]; GO:0003774; GO:0017111; GO:0016462; GO:0016818; GO:0016817; GO:0016787; GO:0003824; GO:0003674 [GO:0005515]; GO:0005488; GO:0003674 [GO:0005737]; GO:0044424; GO:0005622; GO:0044464; GO:0005575; GO:0005623 [GO:0005813]; GO:0005815; GO:0043232; GO:0015630; GO:0044430; GO:0043228; GO:004322…	9.7	0.3333	3	3	74.66	0.3333	3	3	3.6	0.1667	1	1	38.18	0.1667	1	1	96	10.9	7.25
P31942	Heterogeneous nuclear ribonucleoprotein H3 OS=Homo sapiens GN=HNRNPH3 PE=1 SV=2 - [HNRH3_HUMAN]	0.3324	4	9	10	32	nucleotide binding; RNA binding	nucleus; spliceosomal complex; organelle lumen	metabolic process	Pf00076	3189	[GO:0000166]; GO:0036094; GO:1901265; GO:0005488; GO:0097159; GO:1901363; GO:0003674 [GO:0000398]; GO:0000377; GO:0006397; GO:0000375; GO:0006396; GO:0016071; GO:0008380; GO:0010467; GO:0016070; GO:0043170; GO:0044260; GO:0090304; GO:0071704; GO:0044237; GO:0006139; GO:0008152; GO:0009987; GO:0006725; GO:0034641; GO:0044238; GO:0046483; GO:1901360; GO:0008150; GO:0006807 [GO:0003676]; GO:0097159;…	41.63	0.3324	10	16	472.1	0.3324	10	15		0			22.29	0.0173	1	1	346	36.9	6.87
Q96A72	Protein mago nashi homolog 2 OS=Homo sapiens GN=MAGOHB PE=1 SV=1 - [MGN2_HUMAN]	0.3311	5	1	4	9	RNA binding	nucleus	metabolic process; transport	Pf02792	55110	[GO:0003723]; GO:0003676; GO:0097159; GO:1901363; GO:0005488; GO:0003674 [GO:0005634]; GO:0043231; GO:0043227; GO:0043229; GO:0043226; GO:0044424; GO:0005575; GO:0005622; GO:0044464; GO:0005623 [GO:0006397]; GO:0006396; GO:0016071; GO:0010467; GO:0016070; GO:0043170; GO:0044260; GO:0090304; GO:0071704; GO:0044237; GO:0006139; GO:0008152; GO:0009987; GO:0006725; GO:0034641; GO:0044238; GO:0046483;…	17.02	0.2703	3	4	198.52	0.3311	4	5		0				0			148	17.3	6.39
D6RAG0	Polymerase (RNA) II (DNA directed) polypeptide J3 OS=Homo sapiens GN=POLR2J3 PE=4 SV=1 - [D6RAG0_HUMAN]	0.3288	8	1	1	1	protein binding		metabolic process			[GO:0006351]; GO:0010467; GO:0032774; GO:0034645; GO:0043170; GO:0009059; GO:0016070; GO:0034654; GO:0044249; GO:0044260; GO:0071704; GO:1901576; GO:0090304; GO:0006139; GO:0018130; GO:0019438; GO:0044271; GO:1901362; GO:0009058; GO:0044237; GO:0008152; GO:0006725; GO:0034641; GO:0044238; GO:0046483; GO:1901360; GO:0009987; GO:0008150; GO:0006807 [GO:0046983]; GO:0005515; GO:0005488; GO:0003674	0	0.3288	1	1		0				0				0			73	8	5.91
P61326	Protein mago nashi homolog OS=Homo sapiens GN=MAGOH PE=1 SV=1 - [MGN_HUMAN]	0.3288	6	1	4	10	RNA binding; protein binding	nucleus; organelle lumen; spliceosomal complex; cytoplasm; cytosol	metabolic process; regulation of biological process; transport	Pf02792	4116	[GO:0000184]; GO:0000956; GO:0006402; GO:0006401; GO:0016071; GO:0016070; GO:0034655; GO:0044265; GO:0044260; GO:0090304; GO:0006139; GO:0019439; GO:0044270; GO:0046700; GO:1901361; GO:0009057; GO:0044248; GO:0043170; GO:0044237; GO:0006725; GO:0034641; GO:0044238; GO:0046483; GO:1901360; GO:1901575; GO:0009056; GO:0071704; GO:0008152; GO:0009987; GO:0006807; GO:0008150 [GO:0000381]; GO:0000380; …	18.93	0.3288	4	5	201.77	0.3288	4	5		0				0			146	17.2	6.11
Q9Y3E5	Peptidyl-tRNA hydrolase 2, mitochondrial OS=Homo sapiens GN=PTRH2 PE=1 SV=1 - [PTH2_HUMAN]	0.324	1	3	3	6	catalytic activity; protein binding	cytoplasm; mitochondrion; cytosol	cell death; metabolic process; regulation of biological process	Pf01981	51651	[GO:0004045]; GO:0052689; GO:0016788; GO:0016787; GO:0003824; GO:0003674 [GO:0005515]; GO:0005488; GO:0003674 [GO:0005739]; GO:0043231; GO:0044444; GO:0043227; GO:0043229; GO:0005737; GO:0044424; GO:0043226; GO:0005622; GO:0044464; GO:0005575; GO:0005623 [GO:0005829]; GO:0044444; GO:0005737; GO:0044424; GO:0005622; GO:0044464; GO:0005575; GO:0005623 [GO:0006915]; GO:0012501; GO:0008219; GO:001626…	8.65	0.324	3	3	88.22	0.324	3	3		0				0			179	19.2	8.73
P49411	Elongation factor Tu, mitochondrial OS=Homo sapiens GN=TUFM PE=1 SV=2 - [EFTU_HUMAN]	0.323	1	14	14	48	nucleotide binding; RNA binding; catalytic activity	cytoplasm; mitochondrion; organelle lumen	metabolic process	Pf00009; Pf03143; Pf03144	7284	[GO:0000166]; GO:0036094; GO:1901265; GO:0005488; GO:0097159; GO:1901363; GO:0003674 [GO:0003746]; GO:0008135; GO:0003723; GO:0003676; GO:0097159; GO:1901363; GO:0005488; GO:0003674 [GO:0003924]; GO:0017111; GO:0016462; GO:0016818; GO:0016817; GO:0016787; GO:0003824; GO:0003674 [GO:0005525]; GO:0032550; GO:0032561; GO:0035639; GO:0001883; GO:0032549; GO:0019001; GO:0032555; GO:0043168; GO:1901265…	81.48	0.323	14	23	709.93	0.323	14	23	2.21	0.0221	1	1	29.48	0.0221	1	1	452	49.5	7.61
P61970	Nuclear transport factor 2 OS=Homo sapiens GN=NUTF2 PE=1 SV=1 - [NTF2_HUMAN]	0.3228	1	3	3	16	transporter activity; protein binding	membrane; nucleus; cytoplasm; cytosol; cytoskeleton	transport	Pf02136	10204	[GO:0005215]; GO:0003674 [GO:0005515]; GO:0005488; GO:0003674 [GO:0005622]; GO:0044464; GO:0005575; GO:0005623 [GO:0005643]; GO:0005635; GO:0044428; GO:0046930; GO:0012505; GO:0031967; GO:0005634; GO:0044446; GO:0016021; GO:0043234; GO:0044425; GO:0044464; GO:0031975; GO:0043227; GO:0043231; GO:0043229; GO:0044422; GO:0044424; GO:0031224; GO:0032991; GO:0005575; GO:0016020; GO:0005623; GO:0043226…	11.86	0.3228	3	4	103.69	0.3228	3	4	11.86	0.3228	3	4	112.79	0.3228	3	4	127	14.5	5.38
P63267	Actin, gamma-enteric smooth muscle OS=Homo sapiens GN=ACTG2 PE=1 SV=1 - [ACTH_HUMAN]	0.3218	20	3	19	160	nucleotide binding	cytoplasm; cytosol; cytoskeleton		Pf00022	72	[GO:0000166]; GO:0036094; GO:1901265; GO:0005488; GO:0097159; GO:1901363; GO:0003674 [GO:0005524]; GO:0032550; GO:0032559; GO:0035639; GO:0001883; GO:0032549; GO:0030554; GO:0032555; GO:0043168; GO:1901265; GO:0001882; GO:0017076; GO:0032553; GO:0043167; GO:0097159; GO:1901363; GO:0036094; GO:0097367; GO:0000166; GO:0005488; GO:0003674 [GO:0005737]; GO:0044424; GO:0005622; GO:0044464; GO:0005575;…	196.42	0.3218	19	68	1981.01	0.2926	18	71	25.43	0.1197	4	10	124.28	0.1197	5	11	376	41.8	5.48
O60506	Heterogeneous nuclear ribonucleoprotein Q OS=Homo sapiens GN=SYNCRIP PE=1 SV=2 - [HNRPQ_HUMAN]	0.321	2	9	15	44	nucleotide binding; RNA binding; protein binding	nucleus; organelle lumen; spliceosomal complex; cytoplasm; endoplasmic reticulum	metabolic process; regulation of biological process; defense response; response to stimulus	Pf00076	10492	[GO:0000166]; GO:0036094; GO:1901265; GO:0005488; GO:0097159; GO:1901363; GO:0003674 [GO:0000398]; GO:0000377; GO:0006397; GO:0000375; GO:0006396; GO:0016071; GO:0008380; GO:0010467; GO:0016070; GO:0043170; GO:0044260; GO:0090304; GO:0071704; GO:0044237; GO:0006139; GO:0008152; GO:0009987; GO:0006725; GO:0034641; GO:0044238; GO:0046483; GO:1901360; GO:0008150; GO:0006807 [GO:0003676]; GO:0097159;…	57.4	0.3082	14	18	533.34	0.3018	14	18	9.3	0.0578	3	4	80.02	0.0578	3	4	623	69.6	8.59
C9JDV8	Nipsnap homolog 1 (C. elegans) (Fragment) OS=Homo sapiens GN=NIPSNAP1 PE=4 SV=1 - [C9JDV8_HUMAN]	0.3188	1	1	2	3		cytoplasm; mitochondrion; membrane		Pf07978		[GO:0005739]; GO:0043231; GO:0044444; GO:0043227; GO:0043229; GO:0005737; GO:0044424; GO:0043226; GO:0005622; GO:0044464; GO:0005575; GO:0005623 [GO:0005743]; GO:0019866; GO:0031966; GO:0031090; GO:0031967; GO:0044424; GO:0005740; GO:0044429; GO:0016020; GO:0043227; GO:0044422; GO:0031975; GO:0044446; GO:0005622; GO:0044464; GO:0005739; GO:0044444; GO:0005575; GO:0043226; GO:0043229; GO:0005623; …	5	0.3188	2	2		0			2.95	0.1884	1	1		0			69	8.6	9.55
Q9Y2Q3	Glutathione S-transferase kappa 1 OS=Homo sapiens GN=GSTK1 PE=1 SV=3 - [GSTK1_HUMAN]	0.3186	3	6	6	14	catalytic activity; antioxidant activity; protein binding	cytoplasm; mitochondrion; membrane; organelle lumen	metabolic process	Pf01323	373156	[GO:0004364]; GO:0016765; GO:0016740; GO:0003824; GO:0003674 [GO:0004602]; GO:0004601; GO:0016209; GO:0016684; GO:0003674; GO:0016491; GO:0003824 [GO:0005102]; GO:0005515; GO:0005488; GO:0003674 [GO:0005622]; GO:0044464; GO:0005575; GO:0005623 [GO:0005739]; GO:0043231; GO:0044444; GO:0043227; GO:0043229; GO:0005737; GO:0044424; GO:0043226; GO:0005622; GO:0044464; GO:0005575; GO:0005623 [GO:000574…	25.3	0.3186	6	7	183.77	0.3186	6	7		0				0			226	25.5	8.41
P30040	Endoplasmic reticulum resident protein 29 OS=Homo sapiens GN=ERP29 PE=1 SV=4 - [ERP29_HUMAN]	0.318	4	10	10	47	catalytic activity; protein binding	cytoplasm; endoplasmic reticulum; organelle lumen; cell surface	metabolic process; transport	Pf07749; Pf07912	10961	[GO:0003756]; GO:0016864; GO:0016860; GO:0016853; GO:0003824; GO:0003674 [GO:0005515]; GO:0005488; GO:0003674 [GO:0005783]; GO:0012505; GO:0043231; GO:0044444; GO:0044464; GO:0043227; GO:0043229; GO:0005737; GO:0044424; GO:0005575; GO:0005623; GO:0043226; GO:0005622 [GO:0005788]; GO:0044432; GO:0070013; GO:0005783; GO:0044444; GO:0044446; GO:0043233; GO:0012505; GO:0043231; GO:0005737; GO:0044424…	55.98	0.318	10	18	564.01	0.3027	9	17	14.66	0.1686	5	6	120.88	0.1686	5	6	261	29	7.31
O95168	NADH dehydrogenase [ubiquinone] 1 beta subcomplex subunit 4 OS=Homo sapiens GN=NDUFB4 PE=1 SV=3 - [NDUB4_HUMAN]	0.3178	4	4	4	8	catalytic activity	cytoplasm; mitochondrion; membrane	metabolic process; transport; response to stimulus	Pf07225	4710	[GO:0005739]; GO:0043231; GO:0044444; GO:0043227; GO:0043229; GO:0005737; GO:0044424; GO:0043226; GO:0005622; GO:0044464; GO:0005575; GO:0005623 [GO:0005743]; GO:0019866; GO:0031966; GO:0031090; GO:0031967; GO:0044424; GO:0005740; GO:0044429; GO:0016020; GO:0043227; GO:0044422; GO:0031975; GO:0044446; GO:0005622; GO:0044464; GO:0005739; GO:0044444; GO:0005575; GO:0043226; GO:0043229; GO:0005623; …	11.04	0.3178	4	4	108.16	0.3178	4	4		0				0			129	15.2	9.85
P07741	Adenine phosphoribosyltransferase OS=Homo sapiens GN=APRT PE=1 SV=2 - [APT_HUMAN]	0.3167	2	4	4	7	catalytic activity; nucleotide binding	nucleus; organelle lumen; cytoplasm; cytosol	metabolic process; development; reproduction; transport; response to stimulus	Pf00156	353	[GO:0002055]; GO:0002060; GO:0002054; GO:0036094; GO:0097159; GO:1901363; GO:0005488; GO:0003674 [GO:0003999]; GO:0016763; GO:0016757; GO:0016740; GO:0003824; GO:0003674 [GO:0005634]; GO:0043231; GO:0043227; GO:0043229; GO:0043226; GO:0044424; GO:0005575; GO:0005622; GO:0044464; GO:0005623 [GO:0005730]; GO:0031981; GO:0043232; GO:0044428; GO:0070013; GO:0043228; GO:0043229; GO:0005634; GO:0044446…	9.7	0.2556	3	3	155.12	0.3167	4	4		0				0			180	19.6	6.02
Q3BDU5	Lamin A/C OS=Homo sapiens GN=LMNA PE=2 SV=1 - [Q3BDU5_HUMAN]	0.3162	3	1	11	14	structural molecule activity; protein binding	nucleus; membrane; cytoskeleton; organelle lumen; cytoplasm; cytosol	cell death; cell organization and biogenesis; cell communication; metabolic process; regulation of biological process; response to stimulus; reproduction; development; cellular component movement; transport; cell differentiation	Pf00038	4000	[GO:0000278]; GO:0007049; GO:0044763; GO:0009987; GO:0044699; GO:0008150 [GO:0005198]; GO:0003674 [GO:0005515]; GO:0005488; GO:0003674 [GO:0005634]; GO:0043231; GO:0043227; GO:0043229; GO:0043226; GO:0044424; GO:0005575; GO:0005622; GO:0044464; GO:0005623 [GO:0005635]; GO:0012505; GO:0031967; GO:0044428; GO:0044464; GO:0031975; GO:0043227; GO:0044446; GO:0005634; GO:0005575; GO:0005623; GO:004322…	48.99	0.3162	11	14		0				0				0			487	55.6	6.65
P38646	Stress-70 protein, mitochondrial OS=Homo sapiens GN=HSPA9 PE=1 SV=2 - [GRP75_HUMAN]	0.3137	6	15	15	39	nucleotide binding; protein binding	nucleus; organelle lumen; cytoplasm; mitochondrion; cell surface	cell organization and biogenesis; metabolic process; transport; cell death; regulation of biological process	Pf00012; Pf06723	3313	[GO:0000166]; GO:0036094; GO:1901265; GO:0005488; GO:0097159; GO:1901363; GO:0003674 [GO:0000902]; GO:0032989; GO:0009653; GO:0016043; GO:0048869; GO:0032502; GO:0048856; GO:0071840; GO:0044763; GO:0044767; GO:0008150; GO:0009987; GO:0044699 [GO:0005515]; GO:0005488; GO:0003674 [GO:0005524]; GO:0032550; GO:0032559; GO:0035639; GO:0001883; GO:0032549; GO:0030554; GO:0032555; GO:0043168; GO:1901265…	57.8	0.296	14	16	668	0.3137	15	17	13.25	0.0898	3	3	201.74	0.0898	3	3	679	73.6	6.16
P0C0S5	Histone H2A.Z OS=Homo sapiens GN=H2AFZ PE=1 SV=2 - [H2AZ_HUMAN]	0.3125	9	2	4	32	DNA binding; protein binding	chromosome; nucleus; organelle lumen	cell organization and biogenesis; metabolic process	Pf00125	3015	[GO:0000786]; GO:0000785; GO:0044427; GO:0044815; GO:1990104; GO:0005694; GO:0044446; GO:0032993; GO:0043234; GO:0043232; GO:0043229; GO:0044422; GO:0044424; GO:0032991; GO:0043228; GO:0043226; GO:0005575; GO:0005622; GO:0044464; GO:0005623 [GO:0001740]; GO:0000228; GO:0000805; GO:0005694; GO:0031981; GO:0044428; GO:0000803; GO:0043232; GO:0070013; GO:0005634; GO:0044446; GO:0043228; GO:0043229; …	35.57	0.3125	4	16	297.68	0.3125	4	16		0				0			128	13.5	10.58
P84103	Serine/arginine-rich splicing factor 3 OS=Homo sapiens GN=SRSF3 PE=1 SV=1 - [SRSF3_HUMAN]	0.311	2	4	5	20	nucleotide binding; RNA binding; protein binding	nucleus; organelle lumen; cytoplasm	metabolic process; transport	Pf00076	6428	[GO:0000166]; GO:0036094; GO:1901265; GO:0005488; GO:0097159; GO:1901363; GO:0003674 [GO:0000398]; GO:0000377; GO:0006397; GO:0000375; GO:0006396; GO:0016071; GO:0008380; GO:0010467; GO:0016070; GO:0043170; GO:0044260; GO:0090304; GO:0071704; GO:0044237; GO:0006139; GO:0008152; GO:0009987; GO:0006725; GO:0034641; GO:0044238; GO:0046483; GO:1901360; GO:0008150; GO:0006807 [GO:0003676]; GO:0097159;…	39.98	0.311	5	10	325.61	0.311	5	10		0				0			164	19.3	11.65
P49773	Histidine triad nucleotide-binding protein 1 OS=Homo sapiens GN=HINT1 PE=1 SV=2 - [HINT1_HUMAN]	0.3095	5	4	4	16	nucleotide binding; catalytic activity; protein binding	nucleus; organelle lumen; cytoplasm; cytoskeleton; membrane	metabolic process; regulation of biological process; cell death; cell communication; response to stimulus	Pf01230; Pf11969	3094	[GO:0000118]; GO:0044451; GO:1902494; GO:0005654; GO:0044428; GO:0043234; GO:0031981; GO:0005634; GO:0044446; GO:0032991; GO:0070013; GO:0043231; GO:0043229; GO:0044422; GO:0044424; GO:0005575; GO:0043233; GO:0043227; GO:0043226; GO:0005622; GO:0044464; GO:0031974; GO:0005623 [GO:0000166]; GO:0036094; GO:1901265; GO:0005488; GO:0097159; GO:1901363; GO:0003674 [GO:0003824]; GO:0003674 [GO:0005080]…	20.21	0.3095	4	7	179.28	0.3095	4	6	5.73	0.1111	1	2	30.15	0.1111	1	1	126	13.8	6.95
P30044	Peroxiredoxin-5, mitochondrial OS=Homo sapiens GN=PRDX5 PE=1 SV=4 - [PRDX5_HUMAN]	0.3084	3	5	5	36	DNA binding; antioxidant activity; catalytic activity; protein binding; enzyme regulator activity	nucleus; cytoplasm; mitochondrion; organelle lumen; cytosol	defense response; response to stimulus; metabolic process; regulation of biological process; cell death	Pf00578; Pf08534	25824	[GO:0001016]; GO:0044212; GO:0000975; GO:0001067; GO:0003677; GO:0003676; GO:0097159; GO:1901363; GO:0005488; GO:0003674 [GO:0004601]; GO:0016209; GO:0016684; GO:0003674; GO:0016491; GO:0003824 [GO:0005102]; GO:0005515; GO:0005488; GO:0003674 [GO:0005634]; GO:0043231; GO:0043227; GO:0043229; GO:0043226; GO:0044424; GO:0005575; GO:0005622; GO:0044464; GO:0005623 [GO:0005737]; GO:0044424; GO:000562…	29.23	0.3084	5	10	219.77	0.3084	5	9	27.35	0.257	4	9	230.08	0.257	4	8	214	22.1	8.7
Q96AB3	Isochorismatase domain-containing protein 2, mitochondrial OS=Homo sapiens GN=ISOC2 PE=1 SV=1 - [ISOC2_HUMAN]	0.3073	1	5	5	32	catalytic activity; protein binding	nucleus; cytoplasm; mitochondrion	metabolic process; regulation of biological process	Pf00857	79763	[GO:0003824]; GO:0003674 [GO:0005515]; GO:0005488; GO:0003674 [GO:0005634]; GO:0043231; GO:0043227; GO:0043229; GO:0043226; GO:0044424; GO:0005575; GO:0005622; GO:0044464; GO:0005623 [GO:0005737]; GO:0044424; GO:0005622; GO:0044464; GO:0005575; GO:0005623 [GO:0005739]; GO:0043231; GO:0044444; GO:0043227; GO:0043229; GO:0005737; GO:0044424; GO:0043226; GO:0005622; GO:0044464; GO:0005575; GO:000562…	39.57	0.3073	5	9	328.4	0.3073	5	9	33.24	0.1317	3	7	310.52	0.1317	3	7	205	22.3	7.77
P53999	Activated RNA polymerase II transcriptional coactivator p15 OS=Homo sapiens GN=SUB1 PE=1 SV=3 - [TCP4_HUMAN]	0.3071	2	2	2	6	DNA binding; protein binding	nucleus; organelle lumen	metabolic process; regulation of biological process	Pf02229	10923	[GO:0003677]; GO:0003676; GO:0097159; GO:1901363; GO:0005488; GO:0003674 [GO:0003697]; GO:0043566; GO:0003677; GO:0003676; GO:0097159; GO:1901363; GO:0005488; GO:0003674 [GO:0003713]; GO:0003712; GO:0000989; GO:0000988; GO:0003674 [GO:0005515]; GO:0005488; GO:0003674 [GO:0005634]; GO:0043231; GO:0043227; GO:0043229; GO:0043226; GO:0044424; GO:0005575; GO:0005622; GO:0044464; GO:0005623 [GO:000566…	9.88	0.3071	2	2	87.11	0.3071	2	2	3.88	0.1181	1	1	54.81	0.1181	1	1	127	14.4	9.6
Q9Y3D7	Mitochondrial import inner membrane translocase subunit TIM16 OS=Homo sapiens GN=PAM16 PE=1 SV=2 - [TIM16_HUMAN]	0.304	1	3	3	16		cytoplasm; mitochondrion; membrane	cell organization and biogenesis; transport; metabolic process	Pf03656	51025	[GO:0005739]; GO:0043231; GO:0044444; GO:0043227; GO:0043229; GO:0005737; GO:0044424; GO:0043226; GO:0005622; GO:0044464; GO:0005575; GO:0005623 [GO:0005743]; GO:0019866; GO:0031966; GO:0031090; GO:0031967; GO:0044424; GO:0005740; GO:0044429; GO:0016020; GO:0043227; GO:0044422; GO:0031975; GO:0044446; GO:0005622; GO:0044464; GO:0005739; GO:0044444; GO:0005575; GO:0043226; GO:0043229; GO:0005623; …	19.58	0.304	3	5	260.41	0.304	3	5	8.17	0.12	2	3	87.83	0.12	2	3	125	13.8	9.7
Q9UJZ1	Stomatin-like protein 2 OS=Homo sapiens GN=STOML2 PE=1 SV=1 - [STML2_HUMAN]	0.3034	3	6	6	16	protein binding	membrane; cytoplasm; mitochondrion; cytoskeleton; nucleus	transport; cellular homeostasis; cell organization and biogenesis; metabolic process; cell communication; regulation of biological process; response to stimulus	Pf01145	30968	[GO:0001772]; GO:0044459; GO:0005886; GO:0044425; GO:0044464; GO:0016020; GO:0071944; GO:0005575; GO:0005623 [GO:0005102]; GO:0005515; GO:0005488; GO:0003674 [GO:0005515]; GO:0005488; GO:0003674 [GO:0005739]; GO:0043231; GO:0044444; GO:0043227; GO:0043229; GO:0005737; GO:0044424; GO:0043226; GO:0005622; GO:0044464; GO:0005575; GO:0005623 [GO:0005743]; GO:0019866; GO:0031966; GO:0031090; GO:003196…	29.66	0.3034	6	6	304	0.3034	6	6	13.22	0.0787	2	2	175.61	0.0787	2	2	356	38.5	7.39
P37108	Signal recognition particle 14 kDa protein OS=Homo sapiens GN=SRP14 PE=1 SV=2 - [SRP14_HUMAN]	0.3015	2	3	3	5	RNA binding	cytoplasm; cytosol	metabolic process; cell organization and biogenesis; transport; response to stimulus; regulation of biological process	Pf02290	6727	[GO:0003723]; GO:0003676; GO:0097159; GO:1901363; GO:0005488; GO:0003674 [GO:0005737]; GO:0044424; GO:0005622; GO:0044464; GO:0005575; GO:0005623 [GO:0005786]; GO:0048500; GO:0030529; GO:0044444; GO:0032991; GO:0044424; GO:0005737; GO:0005575; GO:0005622; GO:0044464; GO:0005623 [GO:0005829]; GO:0044444; GO:0005737; GO:0044424; GO:0005622; GO:0044464; GO:0005575; GO:0005623 [GO:0006412]; GO:001046…	7.64	0.1985	2	2	149.52	0.3015	3	3		0				0			136	14.6	10.04
P62249	40S ribosomal protein S16 OS=Homo sapiens GN=RPS16 PE=1 SV=2 - [RS16_HUMAN]	0.3014	2	4	4	16	RNA binding; structural molecule activity	cytoplasm; cytosol; ribosome	metabolic process; cell organization and biogenesis; transport	Pf00380	6217	[GO:0000184]; GO:0000956; GO:0006402; GO:0006401; GO:0016071; GO:0016070; GO:0034655; GO:0044265; GO:0044260; GO:0090304; GO:0006139; GO:0019439; GO:0044270; GO:0046700; GO:1901361; GO:0009057; GO:0044248; GO:0043170; GO:0044237; GO:0006725; GO:0034641; GO:0044238; GO:0046483; GO:1901360; GO:1901575; GO:0009056; GO:0071704; GO:0008152; GO:0009987; GO:0006807; GO:0008150 [GO:0003723]; GO:0003676; …	12.21	0.3014	4	6	132.73	0.3014	4	6	1.65	0.0685	1	2	66.39	0.0685	1	2	146	16.4	10.21
P07910	Heterogeneous nuclear ribonucleoproteins C1/C2 OS=Homo sapiens GN=HNRNPC PE=1 SV=4 - [HNRPC_HUMAN]	0.3007	20	12	12	47	nucleotide binding; RNA binding; protein binding	nucleus; organelle lumen; spliceosomal complex	metabolic process	Pf00076	3183	[GO:0000166]; GO:0036094; GO:1901265; GO:0005488; GO:0097159; GO:1901363; GO:0003674 [GO:0000398]; GO:0000377; GO:0006397; GO:0000375; GO:0006396; GO:0016071; GO:0008380; GO:0010467; GO:0016070; GO:0043170; GO:0044260; GO:0090304; GO:0071704; GO:0044237; GO:0006139; GO:0008152; GO:0009987; GO:0006725; GO:0034641; GO:0044238; GO:0046483; GO:1901360; GO:0008150; GO:0006807 [GO:0003676]; GO:0097159;…	45.07	0.3007	12	16	493.13	0.3007	12	21	15.94	0.1046	5	5	148.53	0.1046	5	5	306	33.6	5.08
Q9Y3D9	28S ribosomal protein S23, mitochondrial OS=Homo sapiens GN=MRPS23 PE=1 SV=2 - [RT23_HUMAN]	0.3	1	5	5	12	structural molecule activity	cytoplasm; mitochondrion; ribosome; membrane; nucleus; cytoskeleton	metabolic process	Pf10484	51649	[GO:0003735]; GO:0005198; GO:0003674 [GO:0005739]; GO:0043231; GO:0044444; GO:0043227; GO:0043229; GO:0005737; GO:0044424; GO:0043226; GO:0005622; GO:0044464; GO:0005575; GO:0005623 [GO:0005840]; GO:0030529; GO:0043232; GO:0044444; GO:0032991; GO:0044424; GO:0043228; GO:0043229; GO:0005737; GO:0005575; GO:0005622; GO:0044464; GO:0043226; GO:0005623 [GO:0006412]; GO:0010467; GO:0034645; GO:0044267…	10.69	0.3	5	5	101.27	0.3	5	5	2.71	0.0789	1	1	33.59	0.0789	1	1	190	21.8	8.9
P82921	28S ribosomal protein S21, mitochondrial OS=Homo sapiens GN=MRPS21 PE=1 SV=2 - [RT21_HUMAN]	0.2989	1	2	2	4	structural molecule activity	cytoplasm; mitochondrion; organelle lumen; ribosome	metabolic process	Pf01165	54460	[GO:0003735]; GO:0005198; GO:0003674 [GO:0005622]; GO:0044464; GO:0005575; GO:0005623 [GO:0005739]; GO:0043231; GO:0044444; GO:0043227; GO:0043229; GO:0005737; GO:0044424; GO:0043226; GO:0005622; GO:0044464; GO:0005575; GO:0005623 [GO:0005763]; GO:0000314; GO:0005761; GO:0044429; GO:0000313; GO:0015935; GO:0005759; GO:0005739; GO:0044444; GO:0044446; GO:0005840; GO:0044422; GO:0044391; GO:0070013…	6.57	0.2989	2	2	94.09	0.2989	2	2		0				0			87	10.7	10.21
P24534	Elongation factor 1-beta OS=Homo sapiens GN=EEF1B2 PE=1 SV=3 - [EF1B_HUMAN]	0.2978	1	5	5	22	RNA binding; protein binding	cytoplasm; cytosol	metabolic process	Pf00736	1933	[GO:0003746]; GO:0008135; GO:0003723; GO:0003676; GO:0097159; GO:1901363; GO:0005488; GO:0003674 [GO:0005515]; GO:0005488; GO:0003674 [GO:0005829]; GO:0044444; GO:0005737; GO:0044424; GO:0005622; GO:0044464; GO:0005575; GO:0005623 [GO:0005853]; GO:0043234; GO:0044444; GO:0032991; GO:0005737; GO:0044424; GO:0005575; GO:0005622; GO:0044464; GO:0005623 [GO:0006412]; GO:0010467; GO:0034645; GO:004426…	22.65	0.2044	4	6	318.54	0.2978	5	8	9.88	0.12	2	3	236.1	0.2133	3	5	225	24.7	4.67
P46783	40S ribosomal protein S10 OS=Homo sapiens GN=RPS10 PE=1 SV=1 - [RS10_HUMAN]	0.297	3	5	5	16	protein binding	nucleus; organelle lumen; cytoplasm; cytosol; ribosome	metabolic process; cell organization and biogenesis; transport	Pf03501	6204	[GO:0000184]; GO:0000956; GO:0006402; GO:0006401; GO:0016071; GO:0016070; GO:0034655; GO:0044265; GO:0044260; GO:0090304; GO:0006139; GO:0019439; GO:0044270; GO:0046700; GO:1901361; GO:0009057; GO:0044248; GO:0043170; GO:0044237; GO:0006725; GO:0034641; GO:0044238; GO:0046483; GO:1901360; GO:1901575; GO:0009056; GO:0071704; GO:0008152; GO:0009987; GO:0006807; GO:0008150 [GO:0005515]; GO:0005488; …	21.33	0.297	5	7	254.79	0.297	5	7	2.44	0.097	1	1	25.42	0.097	1	1	165	18.9	10.15
P30046	D-dopachrome decarboxylase OS=Homo sapiens GN=DDT PE=1 SV=3 - [DOPD_HUMAN]	0.2966	4	2	2	10	catalytic activity	cytoplasm	metabolic process	Pf01187	1652	[GO:0004167]; GO:0016863; GO:0016860; GO:0016853; GO:0003824; GO:0003674 [GO:0005737]; GO:0044424; GO:0005622; GO:0044464; GO:0005575; GO:0005623 [GO:0016829]; GO:0003824; GO:0003674 [GO:0033981]; GO:0016831; GO:0016830; GO:0016829; GO:0003824; GO:0003674 [GO:0042438]; GO:0006582; GO:0044550; GO:0046148; GO:0046189; GO:0018958; GO:0019748; GO:0042440; GO:0044763; GO:0044711; GO:0019438; GO:190136…	8.49	0.1271	1	2	242	0.2966	2	5		0			130.98	0.1695	1	3	118	12.7	7.3
P62826	GTP-binding nuclear protein Ran OS=Homo sapiens GN=RAN PE=1 SV=3 - [RAN_HUMAN]	0.2963	5	9	9	25	nucleotide binding; catalytic activity; protein binding	chromosome; nucleus; membrane; organelle lumen; cytoplasm; cytosol	metabolic process; transport; cell organization and biogenesis; cell division; cell communication; regulation of biological process; response to stimulus	Pf00025; Pf00071; Pf01926; Pf08477	5901	[GO:0000166]; GO:0036094; GO:1901265; GO:0005488; GO:0097159; GO:1901363; GO:0003674 [GO:0000785]; GO:0044427; GO:0005694; GO:0044446; GO:0043232; GO:0043229; GO:0044422; GO:0044424; GO:0043228; GO:0043226; GO:0005575; GO:0005622; GO:0044464; GO:0005623 [GO:0003682]; GO:0005488; GO:0003674 [GO:0003713]; GO:0003712; GO:0000989; GO:0000988; GO:0003674 [GO:0003924]; GO:0017111; GO:0016462; GO:001681…	23.87	0.2454	7	8	214.96	0.2963	9	11	4.77	0.0972	2	2	102.41	0.1481	3	4	216	24.4	7.49
P04181	Ornithine aminotransferase, mitochondrial OS=Homo sapiens GN=OAT PE=1 SV=1 - [OAT_HUMAN]	0.2961	2	12	12	38	catalytic activity	cytoplasm; mitochondrion; organelle lumen	metabolic process; cell organization and biogenesis	Pf00202	4942	[GO:0003824]; GO:0003674 [GO:0004587]; GO:0008483; GO:0016769; GO:0016740; GO:0003824; GO:0003674 [GO:0005739]; GO:0043231; GO:0044444; GO:0043227; GO:0043229; GO:0005737; GO:0044424; GO:0043226; GO:0005622; GO:0044464; GO:0005575; GO:0005623 [GO:0005759]; GO:0044429; GO:0070013; GO:0005739; GO:0044444; GO:0044446; GO:0043233; GO:0043231; GO:0005737; GO:0044424; GO:0043229; GO:0044422; GO:0031974…	47.03	0.2961	12	15	472.54	0.2961	12	15	13.7	0.0957	3	4	151.15	0.0957	3	4	439	48.5	7.03
Q15084	Protein disulfide-isomerase A6 OS=Homo sapiens GN=PDIA6 PE=1 SV=1 - [PDIA6_HUMAN]	0.2955	4	12	12	33	catalytic activity; protein binding	cytoplasm; endoplasmic reticulum; organelle lumen; membrane	metabolic process; cell communication; regulation of biological process; response to stimulus; cellular homeostasis	Pf00085	10130	[GO:0003756]; GO:0016864; GO:0016860; GO:0016853; GO:0003824; GO:0003674 [GO:0005515]; GO:0005488; GO:0003674 [GO:0005783]; GO:0012505; GO:0043231; GO:0044444; GO:0044464; GO:0043227; GO:0043229; GO:0005737; GO:0044424; GO:0005575; GO:0005623; GO:0043226; GO:0005622 [GO:0005788]; GO:0044432; GO:0070013; GO:0005783; GO:0044444; GO:0044446; GO:0043233; GO:0012505; GO:0043231; GO:0005737; GO:0044424…	58.73	0.2955	12	15	592.72	0.2818	11	14	8.05	0.0409	2	2	114.13	0.0409	2	2	440	48.1	5.08
P62879	Guanine nucleotide-binding protein G(I)/G(S)/G(T) subunit beta-2 OS=Homo sapiens GN=GNB2 PE=1 SV=3 - [GBB2_HUMAN]	0.2941	8	7	8	17	catalytic activity; signal transducer activity; protein binding	cytoplasm; membrane; vacuole	metabolic process; cell communication; regulation of biological process; response to stimulus; cellular homeostasis	Pf00400	2783	[GO:0003924]; GO:0017111; GO:0016462; GO:0016818; GO:0016817; GO:0016787; GO:0003824; GO:0003674 [GO:0004871]; GO:0060089; GO:0003674 [GO:0005246]; GO:0016247; GO:0003674 [GO:0005515]; GO:0005488; GO:0003674 [GO:0005737]; GO:0044424; GO:0005622; GO:0044464; GO:0005575; GO:0005623 [GO:0005765]; GO:0005764; GO:0005774; GO:0000323; GO:0031090; GO:0044437; GO:0005773; GO:0016020; GO:0043227; GO:00444…	21.55	0.2529	7	7	229.6	0.2941	8	8	3.17	0.0324	1	1	36.36	0.0324	1	1	340	37.3	6
P62304	Small nuclear ribonucleoprotein E OS=Homo sapiens GN=SNRPE PE=1 SV=1 - [RUXE_HUMAN]	0.2935	2	2	2	4	RNA binding; protein binding	nucleus; organelle lumen; spliceosomal complex; cytoplasm; cytosol	cell organization and biogenesis; metabolic process	Pf01423	6635	[GO:0000245]; GO:0000398; GO:0022618; GO:0000377; GO:0006397; GO:0022613; GO:0034622; GO:0071826; GO:0000375; GO:0006396; GO:0016071; GO:0044085; GO:0065003; GO:0043933; GO:0008380; GO:0010467; GO:0016070; GO:0071840; GO:0022607; GO:0016043; GO:0043170; GO:0044260; GO:0090304; GO:0008150; GO:0071704; GO:0044237; GO:0006139; GO:0008152; GO:0009987; GO:0006725; GO:0034641; GO:0044238; GO:0046483; G…	6.35	0.2935	2	2	73.78	0.2935	2	2		0				0			92	10.8	9.44
O96000	NADH dehydrogenase [ubiquinone] 1 beta subcomplex subunit 10 OS=Homo sapiens GN=NDUFB10 PE=1 SV=3 - [NDUBA_HUMAN]	0.2907	2	3	3	5	protein binding; catalytic activity	cytoplasm; mitochondrion; membrane	metabolic process; transport	Pf10249	4716	[GO:0005515]; GO:0005488; GO:0003674 [GO:0005739]; GO:0043231; GO:0044444; GO:0043227; GO:0043229; GO:0005737; GO:0044424; GO:0043226; GO:0005622; GO:0044464; GO:0005575; GO:0005623 [GO:0005743]; GO:0019866; GO:0031966; GO:0031090; GO:0031967; GO:0044424; GO:0005740; GO:0044429; GO:0016020; GO:0043227; GO:0044422; GO:0031975; GO:0044446; GO:0005622; GO:0044464; GO:0005739; GO:0044444; GO:0005575;…	7.8	0.2093	2	2	49.82	0.2907	3	3		0				0			172	20.8	8.48
P05386	60S acidic ribosomal protein P1 OS=Homo sapiens GN=RPLP1 PE=1 SV=1 - [RLA1_HUMAN]	0.2895	2	1	2	12	RNA binding; structural molecule activity; protein binding	cytoplasm; cytosol; ribosome	metabolic process; cell organization and biogenesis; transport	Pf00428	6176	[GO:0000184]; GO:0000956; GO:0006402; GO:0006401; GO:0016071; GO:0016070; GO:0034655; GO:0044265; GO:0044260; GO:0090304; GO:0006139; GO:0019439; GO:0044270; GO:0046700; GO:1901361; GO:0009057; GO:0044248; GO:0043170; GO:0044237; GO:0006725; GO:0034641; GO:0044238; GO:0046483; GO:1901360; GO:1901575; GO:0009056; GO:0071704; GO:0008152; GO:0009987; GO:0006807; GO:0008150 [GO:0003723]; GO:0003676; …	11.08	0.2895	2	3	105.35	0.2895	2	3	11.08	0.2895	2	3	105.35	0.2895	2	3	114	11.5	4.32
Q16762	Thiosulfate sulfurtransferase OS=Homo sapiens GN=TST PE=1 SV=4 - [THTR_HUMAN]	0.2862	3	7	7	20	RNA binding; catalytic activity	cytoplasm; mitochondrion; membrane; organelle lumen	metabolic process; transport	Pf00581	7263	[GO:0000096]; GO:0006520; GO:0006790; GO:0019752; GO:0044238; GO:1901564; GO:0044237; GO:0043436; GO:0008152; GO:0006807; GO:0071704; GO:0009987; GO:0006082; GO:0008150; GO:0044281; GO:0044763; GO:0044710; GO:0044699 [GO:0000098]; GO:0000096; GO:0009063; GO:0044273; GO:0006520; GO:0006790; GO:0046395; GO:1901565; GO:0044248; GO:0019752; GO:0044238; GO:1901564; GO:0044237; GO:0016054; GO:1901575; …	26.75	0.2862	7	9	229.27	0.2862	7	9	3.35	0.0404	1	1	46.15	0.0404	1	1	297	33.4	7.25
O00193	Small acidic protein OS=Homo sapiens GN=SMAP PE=1 SV=1 - [SMAP_HUMAN]	0.2842	5	3	3	6					10944	[GO:0003674] [GO:0005575] [GO:0008150]	10.36	0.2514	2	2	169.18	0.2514	2	2	6.26	0.1585	1	1	29.99	0.1585	1	1	183	20.3	4.72
P11177	Pyruvate dehydrogenase E1 component subunit beta, mitochondrial OS=Homo sapiens GN=PDHB PE=1 SV=3 - [ODPB_HUMAN]	0.2841	4	8	8	26	catalytic activity; protein binding	cytoplasm; mitochondrion; organelle lumen	metabolic process; regulation of biological process	Pf02779; Pf02780	5162	[GO:0003824]; GO:0003674 [GO:0004738]; GO:0016903; GO:0016491; GO:0003824; GO:0003674 [GO:0004739]; GO:0004738; GO:0016624; GO:0016903; GO:0016491; GO:0003824; GO:0003674 [GO:0005515]; GO:0005488; GO:0003674 [GO:0005739]; GO:0043231; GO:0044444; GO:0043227; GO:0043229; GO:0005737; GO:0044424; GO:0043226; GO:0005622; GO:0044464; GO:0005575; GO:0005623 [GO:0005759]; GO:0044429; GO:0070013; GO:00057…	24.4	0.2841	8	9	239.62	0.2841	8	10	5.28	0.0947	3	3	94.41	0.0947	3	4	359	39.2	6.65
Q99757	Thioredoxin, mitochondrial OS=Homo sapiens GN=TXN2 PE=1 SV=2 - [THIOM_HUMAN]	0.2831	1	2	2	8	catalytic activity; protein binding	nucleus; organelle lumen; cytoplasm; mitochondrion	response to stimulus; metabolic process; transport; cell communication; cellular homeostasis; regulation of biological process	Pf00085	25828	[GO:0001666]; GO:0006950; GO:0036293; GO:0050896; GO:0070482; GO:0008150; GO:0009628 [GO:0005730]; GO:0031981; GO:0043232; GO:0044428; GO:0070013; GO:0043228; GO:0043229; GO:0005634; GO:0044446; GO:0043233; GO:0043226; GO:0044424; GO:0043231; GO:0044422; GO:0031974; GO:0005575; GO:0005622; GO:0044464; GO:0043227; GO:0005623 [GO:0005739]; GO:0043231; GO:0044444; GO:0043227; GO:0043229; GO:0005737;…	7.67	0.2831	2	2	74.05	0.2831	2	2	7.67	0.2831	2	2	76.1	0.2831	2	2	166	18.4	8.29
Q9P0S2	Cytochrome c oxidase assembly protein COX16 homolog, mitochondrial OS=Homo sapiens GN=COX16 PE=2 SV=1 - [COX16_HUMAN]	0.283	1	2	2	6		cytoplasm; mitochondrion; membrane			51241	[GO:0003674] [GO:0005575] [GO:0005739]; GO:0043231; GO:0044444; GO:0043227; GO:0043229; GO:0005737; GO:0044424; GO:0043226; GO:0005622; GO:0044464; GO:0005575; GO:0005623 [GO:0008150] [GO:0016020]; GO:0005575 [GO:0016021]; GO:0031224; GO:0044425; GO:0005575; GO:0016020 [GO:0031966]; GO:0005740; GO:0031090; GO:0044429; GO:0031967; GO:0016020; GO:0043227; GO:0044422; GO:0005739; GO:0044444; GO:0044…	5.91	0.283	2	2	32.29	0.283	2	2	3.01	0.0943	1	1	32.29	0.0943	1	1	106	12.3	9.5
Q9Y5S9	RNA-binding protein 8A OS=Homo sapiens GN=RBM8A PE=1 SV=1 - [RBM8A_HUMAN]	0.2816	1	4	4	12	nucleotide binding; RNA binding; protein binding	nucleus; organelle lumen; spliceosomal complex; cytoplasm; cytosol	metabolic process; regulation of biological process; transport	Pf00076; Pf08777	9939	[GO:0000166]; GO:0036094; GO:1901265; GO:0005488; GO:0097159; GO:1901363; GO:0003674 [GO:0000184]; GO:0000956; GO:0006402; GO:0006401; GO:0016071; GO:0016070; GO:0034655; GO:0044265; GO:0044260; GO:0090304; GO:0006139; GO:0019439; GO:0044270; GO:0046700; GO:1901361; GO:0009057; GO:0044248; GO:0043170; GO:0044237; GO:0006725; GO:0034641; GO:0044238; GO:0046483; GO:1901360; GO:1901575; GO:0009056; …	5.17	0.1092	1	1	315.43	0.2816	4	6		0			280.99	0.1724	3	5	174	19.9	5.72
P31946	14-3-3 protein beta/alpha OS=Homo sapiens GN=YWHAB PE=1 SV=3 - [1433B_HUMAN]	0.2805	3	3	4	16	protein binding	nucleus; cytoplasm; cytosol; organelle lumen; membrane; extracellular	cell communication; metabolic process; regulation of biological process; response to stimulus; transport; cell death; cell differentiation; cell organization and biogenesis; cellular component movement; development; defense response	Pf00244	7529	[GO:0000165]; GO:0023014; GO:0035556; GO:0007165; GO:0016310; GO:0044710; GO:0007154; GO:0044700; GO:0050794; GO:0051716; GO:0006796; GO:0008152; GO:0044699; GO:0044763; GO:0023052; GO:0009987; GO:0050789; GO:0050896; GO:0006793; GO:0008150; GO:0065007; GO:0044237 [GO:0000186]; GO:0032147; GO:0043408; GO:0045860; GO:0000165; GO:0042325; GO:1902531; GO:0001934; GO:0033674; GO:0045859; GO:0023014; …	22.55	0.2805	4	5	150.48	0.2805	4	5	11.66	0.1545	2	3	89.02	0.1545	2	3	246	28.1	4.83
P17931	Galectin-3 OS=Homo sapiens GN=LGALS3 PE=1 SV=5 - [LEG3_HUMAN]	0.28	2	6	6	35	protein binding	extracellular; nucleus; spliceosomal complex; cytoplasm; membrane; mitochondrion	development; metabolic process; cell differentiation; cell organization and biogenesis; defense response; response to stimulus	Pf00337	3958	[GO:0001501]; GO:0048731; GO:0007275; GO:0048856; GO:0044707; GO:0044767; GO:0032502; GO:0032501; GO:0044699; GO:0008150 [GO:0002376]; GO:0008150 [GO:0005515]; GO:0005488; GO:0003674 [GO:0005576]; GO:0005575 [GO:0005578]; GO:0031012; GO:0044421; GO:0005575; GO:0005576 [GO:0005634]; GO:0043231; GO:0043227; GO:0043229; GO:0043226; GO:0044424; GO:0005575; GO:0005622; GO:0044464; GO:0005623 [GO:00056…	24.29	0.28	6	14	308.15	0.28	6	15	4.61	0.044	1	3	78.28	0.044	1	3	250	26.1	8.56
P08238	Heat shock protein HSP 90-beta OS=Homo sapiens GN=HSP90AB1 PE=1 SV=4 - [HS90B_HUMAN]	0.279	13	7	15	48	nucleotide binding; RNA binding; protein binding; enzyme regulator activity	cytoplasm; mitochondrion; cytosol; nucleus; cell surface; membrane	development; metabolic process; response to stimulus; cell differentiation; cell organization and biogenesis; cellular component movement; regulation of biological process; transport; cell communication; cell death; defense response	Pf00183; Pf02518	3326	[GO:0000166]; GO:0036094; GO:1901265; GO:0005488; GO:0097159; GO:1901363; GO:0003674 [GO:0001890]; GO:0044767; GO:0048513; GO:0032502; GO:0044699; GO:0048731; GO:0048856; GO:0008150; GO:0007275; GO:0044707; GO:0032501 [GO:0002134]; GO:0032551; GO:0032557; GO:0043168; GO:0001884; GO:0032549; GO:0019103; GO:0032553; GO:0043167; GO:0001882; GO:0000166; GO:0097367; GO:0005488; GO:0036094; GO:0097159;…	77.26	0.279	15	20	717.17	0.279	15	20	11.3	0.0511	3	4	94.51	0.0511	3	4	724	83.2	5.03
Q16822	Phosphoenolpyruvate carboxykinase [GTP], mitochondrial OS=Homo sapiens GN=PCK2 PE=1 SV=3 - [PCKGM_HUMAN]	0.2781	9	12	12	32	nucleotide binding; catalytic activity; protein binding; metal ion binding	cytoplasm; mitochondrion; organelle lumen	metabolic process; cell communication; regulation of biological process; transport; response to stimulus; cellular homeostasis	Pf00821	5106	[GO:0000166]; GO:0036094; GO:1901265; GO:0005488; GO:0097159; GO:1901363; GO:0003674 [GO:0004611]; GO:0016831; GO:0016830; GO:0016829; GO:0003824; GO:0003674 [GO:0004613]; GO:0004611; GO:0016831; GO:0016830; GO:0016829; GO:0003824; GO:0003674 [GO:0005515]; GO:0005488; GO:0003674 [GO:0005525]; GO:0032550; GO:0032561; GO:0035639; GO:0001883; GO:0032549; GO:0019001; GO:0032555; GO:0043168; GO:190126…	48.29	0.2578	11	15	454.87	0.2641	11	15	6.4	0.0391	1	1	48.66	0.0391	1	1	640	70.7	7.62
O00299	Chloride intracellular channel protein 1 OS=Homo sapiens GN=CLIC1 PE=1 SV=4 - [CLIC1_HUMAN]	0.278	1	5	5	20	transporter activity; protein binding	nucleus; cytoplasm; mitochondrion; membrane	transport; cell communication; regulation of biological process; response to stimulus; cell differentiation		1192	[GO:0005216]; GO:0015075; GO:0022838; GO:0022891; GO:0015267; GO:0022857; GO:0022892; GO:0022803; GO:0005215; GO:0003674 [GO:0005244]; GO:0005216; GO:0022832; GO:0015075; GO:0022838; GO:0022836; GO:0022891; GO:0015267; GO:0022857; GO:0022892; GO:0022803; GO:0005215; GO:0003674 [GO:0005247]; GO:0005254; GO:0008308; GO:0005253; GO:0015108; GO:0005244; GO:0005216; GO:0008509; GO:0015103; GO:0022832;…	25.08	0.278	5	7	263.52	0.278	5	7	11.57	0.1452	2	3	130.31	0.1452	2	3	241	26.9	5.17
Q16698	2,4-dienoyl-CoA reductase, mitochondrial OS=Homo sapiens GN=DECR1 PE=1 SV=1 - [DECR_HUMAN]	0.2776	6	5	5	13	catalytic activity; nucleotide binding	nucleus; organelle lumen; cytoplasm; mitochondrion	metabolic process; cell organization and biogenesis	Pf00106; Pf08659	1666	[GO:0005634]; GO:0043231; GO:0043227; GO:0043229; GO:0043226; GO:0044424; GO:0005575; GO:0005622; GO:0044464; GO:0005623 [GO:0005730]; GO:0031981; GO:0043232; GO:0044428; GO:0070013; GO:0043228; GO:0043229; GO:0005634; GO:0044446; GO:0043233; GO:0043226; GO:0044424; GO:0043231; GO:0044422; GO:0031974; GO:0005575; GO:0005622; GO:0044464; GO:0043227; GO:0005623 [GO:0005737]; GO:0044424; GO:0005622;…	11.08	0.2418	4	4	121.57	0.2776	5	5	6.93	0.1463	2	2	64.32	0.1463	2	2	335	36	9.28
Q9NPA8	Enhancer of yellow 2 transcription factor homolog OS=Homo sapiens GN=ENY2 PE=1 SV=1 - [ENY2_HUMAN]	0.2772	6	2	2	16		nucleus; organelle lumen; membrane	metabolic process; regulation of biological process; transport; cell organization and biogenesis	Pf10163	56943	[GO:0000124]; GO:0070461; GO:0000123; GO:0031248; GO:0044451; GO:0044424; GO:1902493; GO:0005654; GO:0044428; GO:0005622; GO:0044464; GO:1990234; GO:0031981; GO:0005634; GO:0044446; GO:0005575; GO:0005623; GO:1902494; GO:0070013; GO:0043231; GO:0043229; GO:0044422; GO:0043234; GO:0043233; GO:0043227; GO:0043226; GO:0032991; GO:0031974 [GO:0003713]; GO:0003712; GO:0000989; GO:0000988; GO:0003674 […	10.6	0.2772	2	4	97.16	0.2772	2	4	10.6	0.2772	2	4	110.23	0.2772	2	4	101	11.5	9.33
P62244	40S ribosomal protein S15a OS=Homo sapiens GN=RPS15A PE=1 SV=2 - [RS15A_HUMAN]	0.2769	1	3	3	14	RNA binding; structural molecule activity	cytoplasm; mitochondrion; cytosol; ribosome	metabolic process; cell organization and biogenesis; transport; cell proliferation; regulation of biological process; response to stimulus	Pf00410	6210	[GO:0000184]; GO:0000956; GO:0006402; GO:0006401; GO:0016071; GO:0016070; GO:0034655; GO:0044265; GO:0044260; GO:0090304; GO:0006139; GO:0019439; GO:0044270; GO:0046700; GO:1901361; GO:0009057; GO:0044248; GO:0043170; GO:0044237; GO:0006725; GO:0034641; GO:0044238; GO:0046483; GO:1901360; GO:1901575; GO:0009056; GO:0071704; GO:0008152; GO:0009987; GO:0006807; GO:0008150 [GO:0003723]; GO:0003676; …	11.06	0.2769	3	5	102.69	0.2769	3	5	8.33	0.1308	1	2	87.18	0.1308	1	2	130	14.8	10.13
O75937	DnaJ homolog subfamily C member 8 OS=Homo sapiens GN=DNAJC8 PE=1 SV=2 - [DNJC8_HUMAN]	0.2767	1	4	4	11	protein binding	nucleus; organelle lumen	metabolic process	Pf00226	22826	[GO:0000398]; GO:0000377; GO:0006397; GO:0000375; GO:0006396; GO:0016071; GO:0008380; GO:0010467; GO:0016070; GO:0043170; GO:0044260; GO:0090304; GO:0071704; GO:0044237; GO:0006139; GO:0008152; GO:0009987; GO:0006725; GO:0034641; GO:0044238; GO:0046483; GO:1901360; GO:0008150; GO:0006807 [GO:0005654]; GO:0031981; GO:0044428; GO:0070013; GO:0005634; GO:0044446; GO:0043233; GO:0043231; GO:0043229; …	14.27	0.2767	4	4	125.19	0.2767	4	4	3.56	0.0711	1	1	72.41	0.17	2	2	253	29.8	9.06
P10599	Thioredoxin OS=Homo sapiens GN=TXN PE=1 SV=3 - [THIO_HUMAN]	0.2762	2	2	2	15	protein binding; catalytic activity	extracellular; nucleus; organelle lumen; cytoplasm; mitochondrion; cytosol	metabolic process; regulation of biological process; transport; cellular component movement; cell communication; response to stimulus; cell proliferation; defense response; cellular homeostasis	Pf00085	7295	[GO:0000122]; GO:0006357; GO:0006366; GO:0045892; GO:0006355; GO:0006351; GO:0010629; GO:0051253; GO:2000113; GO:0010468; GO:2000112; GO:2001141; GO:0010467; GO:0032774; GO:0034645; GO:0010605; GO:0016070; GO:0045934; GO:0051252; GO:0010558; GO:0031327; GO:0060255; GO:0010556; GO:0031326; GO:0043170; GO:0009059; GO:0034654; GO:0044249; GO:0044260; GO:0009892; GO:0090304; GO:0006139; GO:0019219; G…	10.71	0.2762	2	4	130.35	0.2762	2	4	7.23	0.2762	2	3	140.14	0.2762	2	4	105	11.7	4.92
P82979	SAP domain-containing ribonucleoprotein OS=Homo sapiens GN=SARNP PE=1 SV=3 - [SARNP_HUMAN]	0.2762	3	7	7	14	DNA binding; RNA binding	nucleus; organelle lumen	metabolic process; regulation of biological process; transport	Pf02037	84324	[GO:0000346]; GO:0043234; GO:0044428; GO:0032991; GO:0005634; GO:0044446; GO:0005575; GO:0043231; GO:0043229; GO:0044422; GO:0044424; GO:0043227; GO:0043226; GO:0005622; GO:0044464; GO:0005623 [GO:0003676]; GO:0097159; GO:1901363; GO:0005488; GO:0003674 [GO:0003677]; GO:0003676; GO:0097159; GO:1901363; GO:0005488; GO:0003674 [GO:0003723]; GO:0003676; GO:0097159; GO:1901363; GO:0005488; GO:0003674…	11.5	0.2	5	5	194.17	0.2762	7	7		0			62.44	0.0762	2	2	210	23.7	6.42
P00167	Cytochrome b5 OS=Homo sapiens GN=CYB5A PE=1 SV=2 - [CYB5_HUMAN]	0.2761	1	2	2	6	catalytic activity; transporter activity; protein binding; metal ion binding	cytoplasm; mitochondrion; membrane; endoplasmic reticulum	metabolic process; transport; response to stimulus	Pf00173	1528	[GO:0004033]; GO:0016616; GO:0016614; GO:0016491; GO:0003824; GO:0003674 [GO:0004129]; GO:0015002; GO:0015078; GO:0016676; GO:0016491; GO:0015077; GO:0016675; GO:0003824; GO:0022890; GO:0003674; GO:0008324; GO:0015075; GO:0022891; GO:0022857; GO:0022892; GO:0005215 [GO:0005737]; GO:0044424; GO:0005622; GO:0044464; GO:0005575; GO:0005623 [GO:0005739]; GO:0043231; GO:0044444; GO:0043227; GO:0043229…	2.26	0.1045	1	1	62.67	0.1716	1	2	2.26	0.1045	1	1	67.67	0.1716	1	2	134	15.3	4.96
P08107	Heat shock 70 kDa protein 1A/1B OS=Homo sapiens GN=HSPA1A PE=1 SV=5 - [HSP71_HUMAN]	0.2761	11	9	13	45	nucleotide binding; receptor activity; RNA binding; protein binding	nucleus; cytoplasm; mitochondrion; endoplasmic reticulum; cytosol; organelle lumen	cell organization and biogenesis; metabolic process; response to stimulus; cell proliferation; regulation of biological process; cell growth; cell death; cell differentiation; development; cell communication	Pf00012; Pf06723	3304	[GO:0000166]; GO:0036094; GO:1901265; GO:0005488; GO:0097159; GO:1901363; GO:0003674 [GO:0000902]; GO:0032989; GO:0009653; GO:0016043; GO:0048869; GO:0032502; GO:0048856; GO:0071840; GO:0044763; GO:0044767; GO:0008150; GO:0009987; GO:0044699 [GO:0001618]; GO:0004872; GO:0003674 [GO:0003725]; GO:0003723; GO:0003676; GO:0097159; GO:1901363; GO:0005488; GO:0003674 [GO:0005515]; GO:0005488; GO:000367…	55.1	0.2761	13	16	357.88	0.248	12	15	25.27	0.1997	6	7	193.6	0.1997	6	7	641	70	5.66
Q01130	Serine/arginine-rich splicing factor 2 OS=Homo sapiens GN=SRSF2 PE=1 SV=4 - [SRSF2_HUMAN]	0.276	5	7	7	18	nucleotide binding; RNA binding; protein binding	nucleus; organelle lumen; spliceosomal complex	metabolic process; transport; regulation of biological process	Pf00076	6427	[GO:0000166]; GO:0036094; GO:1901265; GO:0005488; GO:0097159; GO:1901363; GO:0003674 [GO:0000398]; GO:0000377; GO:0006397; GO:0000375; GO:0006396; GO:0016071; GO:0008380; GO:0010467; GO:0016070; GO:0043170; GO:0044260; GO:0090304; GO:0071704; GO:0044237; GO:0006139; GO:0008152; GO:0009987; GO:0006725; GO:0034641; GO:0044238; GO:0046483; GO:1901360; GO:0008150; GO:0006807 [GO:0003676]; GO:0097159;…	26.12	0.1719	5	7	310.1	0.276	7	10		0			64.4	0.0724	1	1	221	25.5	11.85
Q9NUJ1	Abhydrolase domain-containing protein 10, mitochondrial OS=Homo sapiens GN=ABHD10 PE=1 SV=1 - [ABHDA_HUMAN]	0.2745	3	8	8	28	catalytic activity	cytoplasm; mitochondrion; cytosol	metabolic process	Pf00326; Pf00561; Pf12695; Pf12697	55347	[GO:0004553]; GO:0016798; GO:0016787; GO:0003824; GO:0003674 [GO:0005739]; GO:0043231; GO:0044444; GO:0043227; GO:0043229; GO:0005737; GO:0044424; GO:0043226; GO:0005622; GO:0044464; GO:0005575; GO:0005623 [GO:0005829]; GO:0044444; GO:0005737; GO:0044424; GO:0005622; GO:0044464; GO:0005575; GO:0005623 [GO:0006508]; GO:0019538; GO:0043170; GO:0044238; GO:0071704; GO:0008152; GO:0008150 [GO:0008236…	21.85	0.2745	8	9	274.05	0.2745	8	9	9.18	0.1634	4	5	113.47	0.1634	4	5	306	33.9	8.57
P14625	Endoplasmin OS=Homo sapiens GN=HSP90B1 PE=1 SV=1 - [ENPL_HUMAN]	0.274	6	20	21	63	nucleotide binding; RNA binding; metal ion binding; protein binding	extracellular; cytoplasm; endoplasmic reticulum; organelle lumen; membrane; cytosol	response to stimulus; cell communication; defense response; regulation of biological process; metabolic process; transport; cell organization and biogenesis; cell death; cellular homeostasis	Pf00183; Pf02518	7184	[GO:0000166]; GO:0036094; GO:1901265; GO:0005488; GO:0097159; GO:1901363; GO:0003674 [GO:0001666]; GO:0006950; GO:0036293; GO:0050896; GO:0070482; GO:0008150; GO:0009628 [GO:0002224]; GO:0002221; GO:0002758; GO:0002218; GO:0002757; GO:0002253; GO:0045089; GO:0002764; GO:0002376; GO:0050778; GO:0031349; GO:0045087; GO:0045088; GO:0007165; GO:0050776; GO:0008150; GO:0002684; GO:0006955; GO:0048584;…	83.34	0.274	21	28	717.99	0.274	21	27	11.31	0.0486	3	4	101.12	0.0486	3	4	803	92.4	4.84
Q9UMS4	Pre-mRNA-processing factor 19 OS=Homo sapiens GN=PRPF19 PE=1 SV=1 - [PRP19_HUMAN]	0.2738	4	13	13	52	DNA binding; catalytic activity; protein binding	nucleus; organelle lumen; spliceosomal complex; cytoplasm; cytoskeleton	metabolic process; cell organization and biogenesis; cell proliferation; development; response to stimulus; cell differentiation; regulation of biological process	Pf00400; Pf04564; Pf08606; Pf11789	27339	[GO:0000151]; GO:0044424; GO:1902494; GO:0005622; GO:0044464; GO:0043234; GO:0005575; GO:0005623; GO:0032991 [GO:0000209]; GO:0016567; GO:0032446; GO:0070647; GO:0006464; GO:0036211; GO:0044267; GO:0019538; GO:0043412; GO:0044260; GO:0043170; GO:0044238; GO:0044237; GO:0071704; GO:0008152; GO:0009987; GO:0008150 [GO:0000245]; GO:0000398; GO:0022618; GO:0000377; GO:0006397; GO:0022613; GO:0034622;…	65.17	0.2222	12	16	687.19	0.2738	12	18	31.95	0.1468	7	9	346.25	0.1468	7	9	504	55.1	6.61
Q86W42	THO complex subunit 6 homolog OS=Homo sapiens GN=THOC6 PE=1 SV=1 - [THOC6_HUMAN]	0.2727	1	5	5	12	RNA binding; protein binding	nucleus; organelle lumen	metabolic process; transport; cell death; development; regulation of biological process	Pf00400	79228	[GO:0000346]; GO:0043234; GO:0044428; GO:0032991; GO:0005634; GO:0044446; GO:0005575; GO:0043231; GO:0043229; GO:0044422; GO:0044424; GO:0043227; GO:0043226; GO:0005622; GO:0044464; GO:0005623 [GO:0000347]; GO:0043234; GO:0044428; GO:0032991; GO:0005634; GO:0044446; GO:0005575; GO:0043231; GO:0043229; GO:0044422; GO:0044424; GO:0043227; GO:0043226; GO:0005622; GO:0044464; GO:0005623 [GO:0000445];…	21.39	0.2727	5	6	171.69	0.2727	5	6		0				0			341	37.5	7.43
Q13541	Eukaryotic translation initiation factor 4E-binding protein 1 OS=Homo sapiens GN=EIF4EBP1 PE=1 SV=3 - [4EBP1_HUMAN]	0.2712	1	2	2	10	protein binding; translation regulator activity	nucleus; organelle lumen; cytoplasm; cytosol	response to stimulus; metabolic process; regulation of biological process; cell communication; development; cell organization and biogenesis	Pf05456	1978	[GO:0000082]; GO:0044772; GO:0000278; GO:0044770; GO:0007049; GO:0022402; GO:0044763; GO:0009987; GO:0044699; GO:0008150 [GO:0002931]; GO:0006950; GO:0050896; GO:0008150 [GO:0005515]; GO:0005488; GO:0003674 [GO:0005634]; GO:0043231; GO:0043227; GO:0043229; GO:0043226; GO:0044424; GO:0005575; GO:0005622; GO:0044464; GO:0005623 [GO:0005730]; GO:0031981; GO:0043232; GO:0044428; GO:0070013; GO:004322…	32.75	0.2712	2	5	259.6	0.2712	2	5		0				0			118	12.6	5.48
P78371	T-complex protein 1 subunit beta OS=Homo sapiens GN=CCT2 PE=1 SV=4 - [TCPB_HUMAN]	0.271	4	9	9	24	nucleotide binding; protein binding	nucleus; organelle lumen; cytoplasm; cytosol; cytoskeleton	metabolic process; reproduction; cell organization and biogenesis	Pf00118	10576	[GO:0000166]; GO:0036094; GO:1901265; GO:0005488; GO:0097159; GO:1901363; GO:0003674 [GO:0002199]; GO:0043234; GO:0032991; GO:0005575 [GO:0005515]; GO:0005488; GO:0003674 [GO:0005524]; GO:0032550; GO:0032559; GO:0035639; GO:0001883; GO:0032549; GO:0030554; GO:0032555; GO:0043168; GO:1901265; GO:0001882; GO:0017076; GO:0032553; GO:0043167; GO:0097159; GO:1901363; GO:0036094; GO:0097367; GO:0000166…	25.28	0.2355	7	8	343.47	0.271	9	11	7.63	0.0617	2	2	96.32	0.0841	3	3	535	57.5	6.46
P09661	U2 small nuclear ribonucleoprotein A' OS=Homo sapiens GN=SNRPA1 PE=1 SV=2 - [RU2A_HUMAN]	0.2706	6	6	6	15	RNA binding; protein binding	nucleus; organelle lumen; spliceosomal complex	metabolic process	Pf12799	6627	[GO:0000398]; GO:0000377; GO:0006397; GO:0000375; GO:0006396; GO:0016071; GO:0008380; GO:0010467; GO:0016070; GO:0043170; GO:0044260; GO:0090304; GO:0071704; GO:0044237; GO:0006139; GO:0008152; GO:0009987; GO:0006725; GO:0034641; GO:0044238; GO:0046483; GO:1901360; GO:0008150; GO:0006807 [GO:0003723]; GO:0003676; GO:0097159; GO:1901363; GO:0005488; GO:0003674 [GO:0005515]; GO:0005488; GO:0003674 …	22.23	0.2627	5	7	285.16	0.2235	5	7	1.72	0.0471	1	1		0			255	28.4	8.62
Q16629	Serine/arginine-rich splicing factor 7 OS=Homo sapiens GN=SRSF7 PE=1 SV=1 - [SRSF7_HUMAN]	0.2689	5	3	4	12	nucleotide binding; RNA binding; protein binding; metal ion binding	nucleus; organelle lumen; cytoplasm	metabolic process; transport; regulation of biological process	Pf00076	6432	[GO:0000166]; GO:0036094; GO:1901265; GO:0005488; GO:0097159; GO:1901363; GO:0003674 [GO:0000398]; GO:0000377; GO:0006397; GO:0000375; GO:0006396; GO:0016071; GO:0008380; GO:0010467; GO:0016070; GO:0043170; GO:0044260; GO:0090304; GO:0071704; GO:0044237; GO:0006139; GO:0008152; GO:0009987; GO:0006725; GO:0034641; GO:0044238; GO:0046483; GO:1901360; GO:0008150; GO:0006807 [GO:0003676]; GO:0097159;…	23.6	0.2689	4	6	234.38	0.2689	4	6		0				0			238	27.4	11.82
Q96HS1	Serine/threonine-protein phosphatase PGAM5, mitochondrial OS=Homo sapiens GN=PGAM5 PE=1 SV=2 - [PGAM5_HUMAN]	0.2664	2	6	6	13	catalytic activity; enzyme regulator activity; protein binding	cytoplasm; mitochondrion; membrane	metabolic process; cell death; regulation of biological process	Pf00300	192111	[GO:0004721]; GO:0016791; GO:0042578; GO:0016788; GO:0016787; GO:0003824; GO:0003674 [GO:0005096]; GO:0008047; GO:0030695; GO:0030234; GO:0060589; GO:0003674 [GO:0005739]; GO:0043231; GO:0044444; GO:0043227; GO:0043229; GO:0005737; GO:0044424; GO:0043226; GO:0005622; GO:0044464; GO:0005575; GO:0005623 [GO:0005741]; GO:0031966; GO:0031968; GO:0005740; GO:0031090; GO:0044429; GO:0019867; GO:0031967…	15.85	0.263	5	6	155.76	0.2664	6	7		0				0			289	32	8.68
Q15717	ELAV-like protein 1 OS=Homo sapiens GN=ELAVL1 PE=1 SV=2 - [ELAV1_HUMAN]	0.2638	1	7	7	16	nucleotide binding; RNA binding; protein binding	nucleus; organelle lumen; cytoplasm; cytosol	development; metabolic process; regulation of biological process	Pf00076	1994	[GO:0000166]; GO:0036094; GO:1901265; GO:0005488; GO:0097159; GO:1901363; GO:0003674 [GO:0003676]; GO:0097159; GO:1901363; GO:0005488; GO:0003674 [GO:0003723]; GO:0003676; GO:0097159; GO:1901363; GO:0005488; GO:0003674 [GO:0003725]; GO:0003723; GO:0003676; GO:0097159; GO:1901363; GO:0005488; GO:0003674 [GO:0003729]; GO:0003723; GO:0003676; GO:0097159; GO:1901363; GO:0005488; GO:0003674 [GO:000373…	22.33	0.2086	5	6	221.04	0.2638	7	8	3.77	0.0798	1	1	24.53	0.0798	1	1	326	36.1	9.17
Q9Y2B0	Protein canopy homolog 2 OS=Homo sapiens GN=CNPY2 PE=1 SV=1 - [CNPY2_HUMAN]	0.2637	7	3	3	8	protein binding	cytoplasm; endoplasmic reticulum; membrane	metabolic process; regulation of biological process	Pf11938	10330	[GO:0005515]; GO:0005488; GO:0003674 [GO:0005783]; GO:0012505; GO:0043231; GO:0044444; GO:0044464; GO:0043227; GO:0043229; GO:0005737; GO:0044424; GO:0005575; GO:0005623; GO:0043226; GO:0005622 [GO:0005887]; GO:0016021; GO:0031226; GO:0044459; GO:0031224; GO:0044425; GO:0005886; GO:0044464; GO:0005575; GO:0016020; GO:0071944; GO:0005623 [GO:0010629]; GO:0010467; GO:0010468; GO:0010605; GO:0043170…	9.98	0.2637	3	4	163.75	0.2637	3	4		0				0			182	20.6	4.92
Q9Y4Y9	U6 snRNA-associated Sm-like protein LSm5 OS=Homo sapiens GN=LSM5 PE=1 SV=3 - [LSM5_HUMAN]	0.2637	1	1	1	1	RNA binding; protein binding	nucleus; spliceosomal complex; cytoplasm; cytosol	metabolic process	Pf01423	23658	[GO:0000288]; GO:0000956; GO:0006402; GO:0006401; GO:0016071; GO:0016070; GO:0034655; GO:0044265; GO:0044260; GO:0090304; GO:0006139; GO:0019439; GO:0044270; GO:0046700; GO:1901361; GO:0009057; GO:0044248; GO:0043170; GO:0044237; GO:0006725; GO:0034641; GO:0044238; GO:0046483; GO:1901360; GO:1901575; GO:0009056; GO:0071704; GO:0008152; GO:0009987; GO:0006807; GO:0008150 [GO:0003723]; GO:0003676; …		0			43.49	0.2637	1	1		0				0			91	9.9	4.54
Q9Y333	U6 snRNA-associated Sm-like protein LSm2 OS=Homo sapiens GN=LSM2 PE=1 SV=1 - [LSM2_HUMAN]	0.2632	1	3	3	10	RNA binding; protein binding	nucleus; organelle lumen; spliceosomal complex; cytoplasm; cytosol	metabolic process	Pf01423	57819	[GO:0000288]; GO:0000956; GO:0006402; GO:0006401; GO:0016071; GO:0016070; GO:0034655; GO:0044265; GO:0044260; GO:0090304; GO:0006139; GO:0019439; GO:0044270; GO:0046700; GO:1901361; GO:0009057; GO:0044248; GO:0043170; GO:0044237; GO:0006725; GO:0034641; GO:0044238; GO:0046483; GO:1901360; GO:1901575; GO:0009056; GO:0071704; GO:0008152; GO:0009987; GO:0006807; GO:0008150 [GO:0000398]; GO:0000377; …	23.09	0.2632	3	5	277.11	0.2632	3	5		0				0			95	10.8	6.52
Q9BUR5	Apolipoprotein O OS=Homo sapiens GN=APOO PE=1 SV=1 - [APOO_HUMAN]	0.2626	3	3	3	6		extracellular; membrane	transport	Pf09769	79135	[GO:0005576]; GO:0005575 [GO:0005615]; GO:0044421; GO:0005575; GO:0005576 [GO:0006810]; GO:0051234; GO:0008150; GO:0051179 [GO:0006869]; GO:0010876; GO:0044765; GO:0071702; GO:0033036; GO:0006810; GO:0044699; GO:0051179; GO:0051234; GO:0008150 [GO:0016020]; GO:0005575 [GO:0016021]; GO:0031224; GO:0044425; GO:0005575; GO:0016020 [GO:0034361]; GO:0034385; GO:0034358; GO:0005615; GO:0032994; GO:0044…	12.76	0.2626	3	3	141.71	0.2626	3	3		0				0			198	22.3	9.13
Q9BU61	NADH dehydrogenase [ubiquinone] 1 alpha subcomplex assembly factor 3 OS=Homo sapiens GN=NDUFAF3 PE=1 SV=1 - [NDUF3_HUMAN]	0.2609	1	3	3	6	protein binding	nucleus; cytoplasm; mitochondrion; membrane	cell organization and biogenesis	Pf04430	25915	[GO:0005515]; GO:0005488; GO:0003674 [GO:0005634]; GO:0043231; GO:0043227; GO:0043229; GO:0043226; GO:0044424; GO:0005575; GO:0005622; GO:0044464; GO:0005623 [GO:0005739]; GO:0043231; GO:0044444; GO:0043227; GO:0043229; GO:0005737; GO:0044424; GO:0043226; GO:0005622; GO:0044464; GO:0005575; GO:0005623 [GO:0005743]; GO:0019866; GO:0031966; GO:0031090; GO:0031967; GO:0044424; GO:0005740; GO:0044429…	11.86	0.2609	3	3	110.62	0.2609	3	3		0				0			184	20.3	8.22
P62280	40S ribosomal protein S11 OS=Homo sapiens GN=RPS11 PE=1 SV=3 - [RS11_HUMAN]	0.2595	1	3	3	8	RNA binding; structural molecule activity	cytoplasm; cytosol; ribosome	metabolic process; cell organization and biogenesis; transport	Pf00366	6205	[GO:0000184]; GO:0000956; GO:0006402; GO:0006401; GO:0016071; GO:0016070; GO:0034655; GO:0044265; GO:0044260; GO:0090304; GO:0006139; GO:0019439; GO:0044270; GO:0046700; GO:1901361; GO:0009057; GO:0044248; GO:0043170; GO:0044237; GO:0006725; GO:0034641; GO:0044238; GO:0046483; GO:1901360; GO:1901575; GO:0009056; GO:0071704; GO:0008152; GO:0009987; GO:0006807; GO:0008150 [GO:0003723]; GO:0003676; …	14.41	0.2595	3	4	133.26	0.2595	3	4		0				0			158	18.4	10.3
P60660	Myosin light polypeptide 6 OS=Homo sapiens GN=MYL6 PE=1 SV=2 - [MYL6_HUMAN]	0.2583	13	4	4	10	catalytic activity; motor activity; metal ion binding; protein binding; structural molecule activity	cytoplasm; cytosol; cytoskeleton	metabolic process; cell differentiation; cell organization and biogenesis; cellular component movement; development; response to stimulus		4637	[GO:0003774]; GO:0017111; GO:0016462; GO:0016818; GO:0016817; GO:0016787; GO:0003824; GO:0003674 [GO:0005509]; GO:0046872; GO:0043169; GO:0043167; GO:0005488; GO:0003674 [GO:0005515]; GO:0005488; GO:0003674 [GO:0005829]; GO:0044444; GO:0005737; GO:0044424; GO:0005622; GO:0044464; GO:0005575; GO:0005623 [GO:0006200]; GO:0009154; GO:0009169; GO:0009207; GO:0046034; GO:0046130; GO:0006195; GO:000915…	14.81	0.2583	4	4	141.42	0.2583	4	4	5.35	0.1258	1	1	33.19	0.1258	1	1	151	16.9	4.65
Q13542	Eukaryotic translation initiation factor 4E-binding protein 2 OS=Homo sapiens GN=EIF4EBP2 PE=1 SV=1 - [4EBP2_HUMAN]	0.2583	1	1	1	2	protein binding		metabolic process; regulation of biological process; cell communication; response to stimulus	Pf05456	1979	[GO:0005515]; GO:0005488; GO:0003674 [GO:0006412]; GO:0010467; GO:0034645; GO:0044267; GO:0043170; GO:0009059; GO:0044249; GO:0044260; GO:0019538; GO:0071704; GO:1901576; GO:0009058; GO:0044237; GO:0044238; GO:0008152; GO:0009987; GO:0008150 [GO:0006417]; GO:0006412; GO:0010608; GO:0032268; GO:2000112; GO:0010467; GO:0034645; GO:0044267; GO:0010468; GO:0031323; GO:0051246; GO:0010556; GO:0031326;…	6.44	0.2583	1	1	84.36	0.2583	1	1		0				0			120	12.9	6.67
Q15056	Eukaryotic translation initiation factor 4H OS=Homo sapiens GN=EIF4H PE=1 SV=5 - [IF4H_HUMAN]	0.2581	1	4	4	10	nucleotide binding; RNA binding; protein binding	cytoplasm; cytosol	metabolic process; regulation of biological process; reproduction	Pf00076	7458	[GO:0000166]; GO:0036094; GO:1901265; GO:0005488; GO:0097159; GO:1901363; GO:0003674 [GO:0003676]; GO:0097159; GO:1901363; GO:0005488; GO:0003674 [GO:0003723]; GO:0003676; GO:0097159; GO:1901363; GO:0005488; GO:0003674 [GO:0003743]; GO:0008135; GO:0003723; GO:0003676; GO:0097159; GO:1901363; GO:0005488; GO:0003674 [GO:0005515]; GO:0005488; GO:0003674 [GO:0005737]; GO:0044424; GO:0005622; GO:00444…	14.71	0.1855	3	4	91.91	0.2581	4	6		0				0			248	27.4	7.23
P37802	Transgelin-2 OS=Homo sapiens GN=TAGLN2 PE=1 SV=3 - [TAGL2_HUMAN]	0.2563	3	4	4	12	protein binding	membrane; nucleus	development	Pf00307; Pf00402	8407	[GO:0005515]; GO:0005488; GO:0003674 [GO:0005886]; GO:0016020; GO:0044464; GO:0071944; GO:0005575; GO:0005623 [GO:0007517]; GO:0048513; GO:0061061; GO:0048731; GO:0048856; GO:0044767; GO:0007275; GO:0032502; GO:0044699; GO:0044707; GO:0008150; GO:0032501 [GO:0031965]; GO:0005635; GO:0031090; GO:0044428; GO:0012505; GO:0031967; GO:0016020; GO:0043227; GO:0044422; GO:0005634; GO:0044446; GO:0044464…	11.25	0.2563	4	6	157.41	0.2563	4	6		0				0			199	22.4	8.25
Q5JTJ3	Uncharacterized protein C1orf31 OS=Homo sapiens GN=C1orf31 PE=2 SV=1 - [CA031_HUMAN]	0.256	1	3	3	10	catalytic activity; transporter activity	cytoplasm; mitochondrion	transport; metabolic process	Pf02297	388753	[GO:0003674] [GO:0004129]; GO:0015002; GO:0015078; GO:0016676; GO:0016491; GO:0015077; GO:0016675; GO:0003824; GO:0022890; GO:0003674; GO:0008324; GO:0015075; GO:0022891; GO:0022857; GO:0022892; GO:0005215 [GO:0005575] [GO:0005739]; GO:0043231; GO:0044444; GO:0043227; GO:0043229; GO:0005737; GO:0044424; GO:0043226; GO:0005622; GO:0044464; GO:0005575; GO:0005623 [GO:0006810]; GO:0051234; GO:000815…	18.01	0.256	3	5	183.77	0.256	3	5		0				0			125	14.1	8.25
P06703	Protein S100-A6 OS=Homo sapiens GN=S100A6 PE=1 SV=1 - [S10A6_HUMAN]	0.2556	1	3	3	12	metal ion binding; protein binding; transporter activity	nucleus; cytoplasm; cytosol; membrane	cell communication; regulation of biological process; response to stimulus; cell differentiation; cell organization and biogenesis; development; transport; cell proliferation	Pf01023	6277	[GO:0001726]; GO:0031252; GO:0042995; GO:0044464; GO:0005575; GO:0005623 [GO:0005509]; GO:0046872; GO:0043169; GO:0043167; GO:0005488; GO:0003674 [GO:0005515]; GO:0005488; GO:0003674 [GO:0005523]; GO:0008092; GO:0005515; GO:0005488; GO:0003674 [GO:0005634]; GO:0043231; GO:0043227; GO:0043229; GO:0043226; GO:0044424; GO:0005575; GO:0005622; GO:0044464; GO:0005623 [GO:0005635]; GO:0012505; GO:00319…	14.4	0.2556	3	4	131.13	0.2556	3	4	6.11	0.1667	2	2	71.79	0.1667	2	2	90	10.2	5.48
Q9GZP8	Immortalization up-regulated protein OS=Homo sapiens GN=IMUP PE=1 SV=1 - [IMUP_HUMAN]	0.2547	1	1	1	4	DNA binding	nucleus			64073	[GO:0003690]; GO:0043566; GO:0003677; GO:0003676; GO:0097159; GO:1901363; GO:0005488; GO:0003674 [GO:0003697]; GO:0043566; GO:0003677; GO:0003676; GO:0097159; GO:1901363; GO:0005488; GO:0003674 [GO:0005634]; GO:0043231; GO:0043227; GO:0043229; GO:0043226; GO:0044424; GO:0005575; GO:0005622; GO:0044464; GO:0005623 [GO:0008150]	5.72	0.2547	1	1	50.38	0.2547	1	1	5.72	0.2547	1	1	50.38	0.2547	1	1	106	10.9	9.73
Q9Y5J9	Mitochondrial import inner membrane translocase subunit Tim8 B OS=Homo sapiens GN=TIMM8B PE=1 SV=1 - [TIM8B_HUMAN]	0.253	1	1	1	4	metal ion binding	cytoplasm; mitochondrion; membrane	cell organization and biogenesis; transport; metabolic process	Pf02953	26521	[GO:0005739]; GO:0043231; GO:0044444; GO:0043227; GO:0043229; GO:0005737; GO:0044424; GO:0043226; GO:0005622; GO:0044464; GO:0005575; GO:0005623 [GO:0005743]; GO:0019866; GO:0031966; GO:0031090; GO:0031967; GO:0044424; GO:0005740; GO:0044429; GO:0016020; GO:0043227; GO:0044422; GO:0031975; GO:0044446; GO:0005622; GO:0044464; GO:0005739; GO:0044444; GO:0005575; GO:0043226; GO:0043229; GO:0005623; …		0			103.81	0.253	1	2		0			106.6	0.253	1	2	83	9.3	5.12
Q9UKM9	RNA-binding protein Raly OS=Homo sapiens GN=RALY PE=1 SV=1 - [RALY_HUMAN]	0.2516	5	4	4	9	nucleotide binding; RNA binding	nucleus; spliceosomal complex	metabolic process	Pf00076	22913	[GO:0000166]; GO:0036094; GO:1901265; GO:0005488; GO:0097159; GO:1901363; GO:0003674 [GO:0000398]; GO:0000377; GO:0006397; GO:0000375; GO:0006396; GO:0016071; GO:0008380; GO:0010467; GO:0016070; GO:0043170; GO:0044260; GO:0090304; GO:0071704; GO:0044237; GO:0006139; GO:0008152; GO:0009987; GO:0006725; GO:0034641; GO:0044238; GO:0046483; GO:1901360; GO:0008150; GO:0006807 [GO:0003676]; GO:0097159;…	13.12	0.2516	4	4	113.12	0.2222	3	3	2.86	0.049	1	1	56.65	0.049	1	1	306	32.4	9.17
E5RFD1	Oxidation resistance 1 OS=Homo sapiens GN=OXR1 PE=4 SV=1 - [E5RFD1_HUMAN]	0.25	2	1	1	2							1.6	0.25	1	1		0			1.6	0.25	1	1		0			40	4.4	11.36
P18621	60S ribosomal protein L17 OS=Homo sapiens GN=RPL17 PE=1 SV=3 - [RL17_HUMAN]	0.25	2	4	4	18	structural molecule activity	cytoplasm; cytosol; ribosome	metabolic process; cell organization and biogenesis; transport	Pf00237	6139	[GO:0000184]; GO:0000956; GO:0006402; GO:0006401; GO:0016071; GO:0016070; GO:0034655; GO:0044265; GO:0044260; GO:0090304; GO:0006139; GO:0019439; GO:0044270; GO:0046700; GO:1901361; GO:0009057; GO:0044248; GO:0043170; GO:0044237; GO:0006725; GO:0034641; GO:0044238; GO:0046483; GO:1901360; GO:1901575; GO:0009056; GO:0071704; GO:0008152; GO:0009987; GO:0006807; GO:0008150 [GO:0003735]; GO:0005198; …	17.01	0.25	4	5	153.37	0.25	4	5	14.01	0.1522	3	4	147.54	0.1522	3	4	184	21.4	10.17
Q9NPE3	H/ACA ribonucleoprotein complex subunit 3 OS=Homo sapiens GN=NOP10 PE=1 SV=1 - [NOP10_HUMAN]	0.25	1	1	1	2	protein binding; RNA binding	nucleus; organelle lumen	metabolic process	Pf04135	55505	[GO:0001522]; GO:0009451; GO:0016070; GO:0043412; GO:0044260; GO:0090304; GO:0043170; GO:0044237; GO:0006139; GO:0071704; GO:0008152; GO:0009987; GO:0006725; GO:0034641; GO:0044238; GO:0046483; GO:1901360; GO:0008150; GO:0006807 [GO:0005515]; GO:0005488; GO:0003674 [GO:0005634]; GO:0043231; GO:0043227; GO:0043229; GO:0043226; GO:0044424; GO:0005575; GO:0005622; GO:0044464; GO:0005623 [GO:0005730]…	2.54	0.25	1	1	71.21	0.25	1	1		0				0			64	7.7	9.99
Q9NV31	U3 small nucleolar ribonucleoprotein protein IMP3 OS=Homo sapiens GN=IMP3 PE=1 SV=1 - [IMP3_HUMAN]	0.25	2	4	4	12	RNA binding; protein binding	nucleus; organelle lumen	metabolic process	Pf01479	55272	[GO:0003723]; GO:0003676; GO:0097159; GO:1901363; GO:0005488; GO:0003674 [GO:0005515]; GO:0005488; GO:0003674 [GO:0005634]; GO:0043231; GO:0043227; GO:0043229; GO:0043226; GO:0044424; GO:0005575; GO:0005622; GO:0044464; GO:0005623 [GO:0005730]; GO:0031981; GO:0043232; GO:0044428; GO:0070013; GO:0043228; GO:0043229; GO:0005634; GO:0044446; GO:0043233; GO:0043226; GO:0044424; GO:0043231; GO:0044422…	16.49	0.25	4	6	213.22	0.25	4	6		0				0			184	21.8	9.5
P48643	T-complex protein 1 subunit epsilon OS=Homo sapiens GN=CCT5 PE=1 SV=1 - [TCPE_HUMAN]	0.2495	6	9	9	30	nucleotide binding; protein binding	nucleus; organelle lumen; cytoplasm; cytoskeleton; cytosol	metabolic process; reproduction; response to stimulus	Pf00118	22948	[GO:0000166]; GO:0036094; GO:1901265; GO:0005488; GO:0097159; GO:1901363; GO:0003674 [GO:0002199]; GO:0043234; GO:0032991; GO:0005575 [GO:0005524]; GO:0032550; GO:0032559; GO:0035639; GO:0001883; GO:0032549; GO:0030554; GO:0032555; GO:0043168; GO:1901265; GO:0001882; GO:0017076; GO:0032553; GO:0043167; GO:0097159; GO:1901363; GO:0036094; GO:0097367; GO:0000166; GO:0005488; GO:0003674 [GO:0005730]…	24.74	0.2495	9	10	232.64	0.2495	9	10	12.68	0.1405	5	5	124.27	0.1405	5	5	541	59.6	5.66
Q02338	D-beta-hydroxybutyrate dehydrogenase, mitochondrial OS=Homo sapiens GN=BDH1 PE=1 SV=3 - [BDH_HUMAN]	0.2478	6	5	5	14	nucleotide binding; catalytic activity	nucleus; organelle lumen; cytoplasm; mitochondrion; membrane	development; response to stimulus; metabolic process	Pf00106	622	[GO:0000166]; GO:0036094; GO:1901265; GO:0005488; GO:0097159; GO:1901363; GO:0003674 [GO:0001889]; GO:0044767; GO:0048513; GO:0061008; GO:0032502; GO:0044699; GO:0048731; GO:0048856; GO:0008150; GO:0007275; GO:0044707; GO:0032501 [GO:0003824]; GO:0003674 [GO:0003858]; GO:0016616; GO:0016614; GO:0016491; GO:0003824; GO:0003674 [GO:0005543]; GO:0008289; GO:0043168; GO:0005488; GO:0043167; GO:000367…	17.72	0.2478	5	5	182.52	0.2478	5	5	9.99	0.1254	2	2	132.5	0.1254	2	2	343	38.1	8.95
Q15233	Non-POU domain-containing octamer-binding protein OS=Homo sapiens GN=NONO PE=1 SV=4 - [NONO_HUMAN]	0.2463	6	9	9	28	nucleotide binding; DNA binding; RNA binding; protein binding	nucleus; organelle lumen	metabolic process; response to stimulus; regulation of biological process	Pf00076; Pf08075	4841	[GO:0000166]; GO:0036094; GO:1901265; GO:0005488; GO:0097159; GO:1901363; GO:0003674 [GO:0003676]; GO:0097159; GO:1901363; GO:0005488; GO:0003674 [GO:0003677]; GO:0003676; GO:0097159; GO:1901363; GO:0005488; GO:0003674 [GO:0003723]; GO:0003676; GO:0097159; GO:1901363; GO:0005488; GO:0003674 [GO:0005515]; GO:0005488; GO:0003674 [GO:0005634]; GO:0043231; GO:0043227; GO:0043229; GO:0043226; GO:00444…	37.8	0.2463	9	13	429.98	0.2463	9	13	3.3	0.0234	1	1	65.61	0.0234	1	1	471	54.2	8.95
P14550	Alcohol dehydrogenase [NADP(+)] OS=Homo sapiens GN=AKR1A1 PE=1 SV=3 - [AK1A1_HUMAN]	0.2462	5	6	6	24	catalytic activity	cytoplasm; cytosol; membrane	metabolic process	Pf00248	10327	[GO:0004032]; GO:0008106; GO:0004033; GO:0016616; GO:0016614; GO:0016491; GO:0003824; GO:0003674 [GO:0005829]; GO:0044444; GO:0005737; GO:0044424; GO:0005622; GO:0044464; GO:0005575; GO:0005623 [GO:0006006]; GO:0019318; GO:0005996; GO:0044723; GO:0005975; GO:0044710; GO:0044238; GO:0071704; GO:0008152; GO:0044699; GO:0008150 [GO:0006081]; GO:0044237; GO:0044710; GO:0044763; GO:0071704; GO:0008152…	20.23	0.2092	5	7	163.4	0.2462	6	8	10.44	0.1231	3	4	130	0.16	4	5	325	36.5	6.79
Q99622	Protein C10 OS=Homo sapiens GN=C12orf57 PE=1 SV=1 - [C10_HUMAN]	0.246	2	2	2	6		cytoplasm			113246	[GO:0005737]; GO:0044424; GO:0005622; GO:0044464; GO:0005575; GO:0005623	4.77	0.246	2	2	57.59	0.246	2	2	2.39	0.1032	1	1	22.61	0.1032	1	1	126	13.2	5.14
Q96A35	39S ribosomal protein L24, mitochondrial OS=Homo sapiens GN=MRPL24 PE=1 SV=1 - [RM24_HUMAN]	0.2454	1	3	3	6	structural molecule activity	cytoplasm; mitochondrion; ribosome	metabolic process	Pf00467	79590	[GO:0003735]; GO:0005198; GO:0003674 [GO:0005622]; GO:0044464; GO:0005575; GO:0005623 [GO:0005739]; GO:0043231; GO:0044444; GO:0043227; GO:0043229; GO:0005737; GO:0044424; GO:0043226; GO:0005622; GO:0044464; GO:0005575; GO:0005623 [GO:0005840]; GO:0030529; GO:0043232; GO:0044444; GO:0032991; GO:0044424; GO:0043228; GO:0043229; GO:0005737; GO:0005575; GO:0005622; GO:0044464; GO:0043226; GO:0005623…	7.51	0.2454	3	3	74.13	0.2454	3	3		0				0			216	24.9	9.29
P35754	Glutaredoxin-1 OS=Homo sapiens GN=GLRX PE=1 SV=2 - [GLRX1_HUMAN]	0.2453	1	1	1	2	catalytic activity; protein binding	nucleus; cytoplasm; mitochondrion; cytosol	transport; metabolic process; cellular homeostasis; regulation of biological process	Pf00462; Pf05768	2745	[GO:0005634]; GO:0043231; GO:0043227; GO:0043229; GO:0043226; GO:0044424; GO:0005575; GO:0005622; GO:0044464; GO:0005623 [GO:0005737]; GO:0044424; GO:0005622; GO:0044464; GO:0005575; GO:0005623 [GO:0005739]; GO:0043231; GO:0044444; GO:0043227; GO:0043229; GO:0005737; GO:0044424; GO:0043226; GO:0005622; GO:0044464; GO:0005575; GO:0005623 [GO:0005829]; GO:0044444; GO:0005737; GO:0044424; GO:0005622…	5.5	0.2453	1	1	71.24	0.2453	1	1		0				0			106	11.8	8.09
P51397	Death-associated protein 1 OS=Homo sapiens GN=DAP PE=1 SV=3 - [DAP1_HUMAN]	0.2451	1	1	1	4	protein binding		metabolic process; cell death; regulation of biological process; cell communication; response to stimulus		1611	[GO:0006914]; GO:0044248; GO:0009056; GO:0044237; GO:0008152; GO:0009987; GO:0008150 [GO:0006915]; GO:0012501; GO:0008219; GO:0016265; GO:0044763; GO:0044699; GO:0009987; GO:0008150 [GO:0006919]; GO:0006915; GO:0043280; GO:0097202; GO:0012501; GO:0043281; GO:2001056; GO:0008219; GO:0042981; GO:2000116; GO:0010950; GO:0016265; GO:0044763; GO:0043067; GO:0052548; GO:0010952; GO:0044699; GO:0009987;…	7.86	0.2451	1	2	70.41	0.2451	1	2		0				0			102	11.2	9.32
P62306	Small nuclear ribonucleoprotein F OS=Homo sapiens GN=SNRPF PE=1 SV=1 - [RUXF_HUMAN]	0.2442	1	2	2	4	RNA binding; protein binding	nucleus; organelle lumen; spliceosomal complex; cytoplasm; cytosol	cell organization and biogenesis; metabolic process	Pf01423	6636	[GO:0000245]; GO:0000398; GO:0022618; GO:0000377; GO:0006397; GO:0022613; GO:0034622; GO:0071826; GO:0000375; GO:0006396; GO:0016071; GO:0044085; GO:0065003; GO:0043933; GO:0008380; GO:0010467; GO:0016070; GO:0071840; GO:0022607; GO:0016043; GO:0043170; GO:0044260; GO:0090304; GO:0008150; GO:0071704; GO:0044237; GO:0006139; GO:0008152; GO:0009987; GO:0006725; GO:0034641; GO:0044238; GO:0046483; G…	9.8	0.2442	2	2	78.17	0.2442	2	2		0				0			86	9.7	4.67
P07237	Protein disulfide-isomerase OS=Homo sapiens GN=P4HB PE=1 SV=3 - [PDIA1_HUMAN]	0.2441	5	13	13	44	catalytic activity; metal ion binding; protein binding	extracellular; cytoplasm; endoplasmic reticulum; organelle lumen; membrane; cell surface	metabolic process; cell organization and biogenesis; response to stimulus; cellular homeostasis; regulation of biological process; cell communication; cell death	Pf00085; Pf01216	5034	[GO:0003756]; GO:0016864; GO:0016860; GO:0016853; GO:0003824; GO:0003674 [GO:0004656]; GO:0019798; GO:0031545; GO:0031543; GO:0016706; GO:0016705; GO:0051213; GO:0016491; GO:0003824; GO:0003674 [GO:0005509]; GO:0046872; GO:0043169; GO:0043167; GO:0005488; GO:0003674 [GO:0005515]; GO:0005488; GO:0003674 [GO:0005576]; GO:0005575 [GO:0005783]; GO:0012505; GO:0043231; GO:0044444; GO:0044464; GO:00432…	41.75	0.2441	13	15	339.57	0.2441	13	15	17.73	0.1437	6	7	168.48	0.1437	6	7	508	57.1	4.87
P00338	L-lactate dehydrogenase A chain OS=Homo sapiens GN=LDHA PE=1 SV=2 - [LDHA_HUMAN]	0.244	16	9	9	36	nucleotide binding; catalytic activity; protein binding	cytoplasm; mitochondrion; cytosol	metabolic process; development; cell communication; response to stimulus	Pf00056; Pf02866	3939	[GO:0000166]; GO:0036094; GO:1901265; GO:0005488; GO:0097159; GO:1901363; GO:0003674 [GO:0003824]; GO:0003674 [GO:0004459]; GO:0004457; GO:0016616; GO:0016614; GO:0016491; GO:0003824; GO:0003674 [GO:0005515]; GO:0005488; GO:0003674 [GO:0005737]; GO:0044424; GO:0005622; GO:0044464; GO:0005575; GO:0005623 [GO:0005739]; GO:0043231; GO:0044444; GO:0043227; GO:0043229; GO:0005737; GO:0044424; GO:00432…	26.09	0.2319	7	7	382.05	0.244	9	11	26.09	0.2319	7	7	398.92	0.244	9	11	332	36.7	8.27
P35527	Keratin, type I cytoskeletal 9 OS=Homo sapiens GN=KRT9 PE=1 SV=3 - [K1C9_HUMAN]	0.244	1	8	8	29	structural molecule activity	cytoskeleton; cytoplasm	reproduction; development; cell organization and biogenesis	Pf00038	3857	[GO:0005198]; GO:0003674 [GO:0005200]; GO:0005198; GO:0003674 [GO:0005882]; GO:0043234; GO:0044430; GO:0045111; GO:0032991; GO:0005856; GO:0044446; GO:0005575; GO:0043232; GO:0043229; GO:0044422; GO:0044424; GO:0043228; GO:0043226; GO:0005622; GO:0044464; GO:0005623 [GO:0007283]; GO:0048232; GO:0007276; GO:0019953; GO:0044702; GO:0048609; GO:0000003; GO:0022414; GO:0044699; GO:0032504; GO:0008150…	36.07	0.244	8	10	423.65	0.244	8	10	8.65	0.0931	3	4	76.92	0.114	4	5	623	62	5.24
O15239	NADH dehydrogenase [ubiquinone] 1 alpha subcomplex subunit 1 OS=Homo sapiens GN=NDUFA1 PE=1 SV=1 - [NDUA1_HUMAN]	0.2429	1	3	3	8	catalytic activity	cytoplasm; mitochondrion; membrane	metabolic process; transport		4694	[GO:0005739]; GO:0043231; GO:0044444; GO:0043227; GO:0043229; GO:0005737; GO:0044424; GO:0043226; GO:0005622; GO:0044464; GO:0005575; GO:0005623 [GO:0005743]; GO:0019866; GO:0031966; GO:0031090; GO:0031967; GO:0044424; GO:0005740; GO:0044429; GO:0016020; GO:0043227; GO:0044422; GO:0031975; GO:0044446; GO:0005622; GO:0044464; GO:0005739; GO:0044444; GO:0005575; GO:0043226; GO:0043229; GO:0005623; …	13.5	0.2429	3	4	89.63	0.2429	3	4		0				0			70	8.1	8.84
Q15369	Transcription elongation factor B polypeptide 1 OS=Homo sapiens GN=TCEB1 PE=1 SV=1 - [ELOC_HUMAN]	0.2411	4	3	3	9	protein binding	nucleus; organelle lumen; cytoplasm; cytosol	metabolic process; regulation of biological process; response to stimulus	Pf03931	6921	[GO:0005515]; GO:0005488; GO:0003674 [GO:0005634]; GO:0043231; GO:0043227; GO:0043229; GO:0043226; GO:0044424; GO:0005575; GO:0005622; GO:0044464; GO:0005623 [GO:0005654]; GO:0031981; GO:0044428; GO:0070013; GO:0005634; GO:0044446; GO:0043233; GO:0043231; GO:0043229; GO:0044422; GO:0044424; GO:0031974; GO:0043227; GO:0043226; GO:0005575; GO:0005622; GO:0044464; GO:0005623 [GO:0005829]; GO:0044444…	9.43	0.2411	2	3	118.35	0.2411	3	4	2.83	0.125	1	1	56.39	0.125	1	1	112	12.5	4.78
P63104	14-3-3 protein zeta/delta OS=Homo sapiens GN=YWHAZ PE=1 SV=1 - [1433Z_HUMAN]	0.2408	10	1	4	20	catalytic activity; protein binding	nucleus; organelle lumen; cytoplasm; mitochondrion; cytosol; cytoskeleton; membrane; vacuole; extracellular	cell communication; defense response; response to stimulus; transport; cell organization and biogenesis; cell death; regulation of biological process; coagulation; metabolic process	Pf00244	7534	[GO:0002553]; GO:0002441; GO:0043303; GO:0001821; GO:0002349; GO:0046879; GO:0002279; GO:0002448; GO:0043299; GO:1902582; GO:0046903; GO:0051608; GO:0002532; GO:0009914; GO:0023061; GO:0002275; GO:0045576; GO:0002444; GO:0002252; GO:0045055; GO:0044765; GO:0046907; GO:0006812; GO:0045117; GO:0006954; GO:0044707; GO:0010817; GO:0007267; GO:0032940; GO:0002274; GO:0002366; GO:0002443; GO:0002376; G…	21.43	0.2408	4	5	151.14	0.2408	4	5	21.43	0.2408	4	5	150.79	0.2408	4	5	245	27.7	4.79
P62851	40S ribosomal protein S25 OS=Homo sapiens GN=RPS25 PE=1 SV=1 - [RS25_HUMAN]	0.24	1	4	4	10	RNA binding; structural molecule activity; catalytic activity; nucleotide binding	nucleus; organelle lumen; cytoplasm; cytosol; ribosome	cell organization and biogenesis; metabolic process; transport	Pf03297	6230	[GO:0000028]; GO:0022618; GO:0042255; GO:0042274; GO:0022613; GO:0034622; GO:0071826; GO:0042254; GO:0070925; GO:0044085; GO:0065003; GO:0043933; GO:0006996; GO:0022607; GO:0071840; GO:0016043; GO:0009987; GO:0008150 [GO:0000184]; GO:0000956; GO:0006402; GO:0006401; GO:0016071; GO:0016070; GO:0034655; GO:0044265; GO:0044260; GO:0090304; GO:0006139; GO:0019439; GO:0044270; GO:0046700; GO:1901361; …	10.35	0.24	4	4	120.39	0.24	4	4	2.48	0.072	1	1	47.58	0.072	1	1	125	13.7	10.11
Q9UMX5	Neudesin OS=Homo sapiens GN=NENF PE=1 SV=1 - [NENF_HUMAN]	0.2384	1	2	2	6	protein binding; metal ion binding	extracellular	cell communication; metabolic process; regulation of biological process; response to stimulus	Pf00173	29937	[GO:0005576]; GO:0005575 [GO:0005615]; GO:0044421; GO:0005575; GO:0005576 [GO:0008083]; GO:0005102; GO:0005515; GO:0005488; GO:0003674 [GO:0020037]; GO:0046906; GO:0097159; GO:1901363; GO:0005488; GO:0003674 [GO:0043410]; GO:0000165; GO:0042327; GO:0043408; GO:1902533; GO:0023014; GO:0035556; GO:0016310; GO:0042325; GO:0045937; GO:1902531; GO:0009967; GO:0007165; GO:0044710; GO:0006796; GO:001922…	13.63	0.2384	2	3	87.73	0.2384	2	3		0				0			172	18.8	5.69
Q13838	Spliceosome RNA helicase DDX39B OS=Homo sapiens GN=DDX39B PE=1 SV=1 - [DX39B_HUMAN]	0.2383	29	5	5	14	nucleotide binding; RNA binding; catalytic activity; protein binding	nucleus; spliceosomal complex; cytoplasm; organelle lumen	cell organization and biogenesis; metabolic process; transport; regulation of biological process; response to stimulus	Pf00270; Pf00271	7919	[GO:0000166]; GO:0036094; GO:1901265; GO:0005488; GO:0097159; GO:1901363; GO:0003674 [GO:0000245]; GO:0000398; GO:0022618; GO:0000377; GO:0006397; GO:0022613; GO:0034622; GO:0071826; GO:0000375; GO:0006396; GO:0016071; GO:0044085; GO:0065003; GO:0043933; GO:0008380; GO:0010467; GO:0016070; GO:0071840; GO:0022607; GO:0016043; GO:0043170; GO:0044260; GO:0090304; GO:0008150; GO:0071704; GO:0044237; …	15.79	0.1565	3	4	369.63	0.2383	5	7		0			285.02	0.0818	2	3	428	49	5.67
Q06323	Proteasome activator complex subunit 1 OS=Homo sapiens GN=PSME1 PE=1 SV=1 - [PSME1_HUMAN]	0.2369	5	5	5	14	enzyme regulator activity	proteasome; nucleus; organelle lumen; cytoplasm; cytosol	metabolic process; regulation of biological process; cell death; cell communication; response to stimulus	Pf02251; Pf02252	5720	[GO:0000075]; GO:0022402; GO:0007049; GO:0044763; GO:0009987; GO:0044699; GO:0008150 [GO:0000082]; GO:0044772; GO:0000278; GO:0044770; GO:0007049; GO:0022402; GO:0044763; GO:0009987; GO:0044699; GO:0008150 [GO:0000084]; GO:0051320; GO:0051329; GO:0022403; GO:0051325; GO:0022402; GO:0007049; GO:0044763; GO:0009987; GO:0044699; GO:0008150 [GO:0000209]; GO:0016567; GO:0032446; GO:0070647; GO:0006464…	9.14	0.1888	4	4	148.79	0.2369	5	5	3.01	0.0843	2	2	86.54	0.1325	3	3	249	28.7	6.02
Q6UW78	UPF0723 protein C11orf83 OS=Homo sapiens GN=C11orf83 PE=1 SV=2 - [CK083_HUMAN]	0.2366	1	1	1	2		extracellular			790955	[GO:0005576]; GO:0005575	4.35	0.2366	1	1	48.22	0.2366	1	1		0				0			93	10.1	9.41
P81605	Dermcidin OS=Homo sapiens GN=DCD PE=1 SV=2 - [DCD_HUMAN]	0.2364	2	2	2	4	catalytic activity	extracellular	metabolic process; defense response; response to stimulus		117159	[GO:0005576]; GO:0005575 [GO:0006508]; GO:0019538; GO:0043170; GO:0044238; GO:0071704; GO:0008152; GO:0008150 [GO:0008233]; GO:0016787; GO:0003824; GO:0003674 [GO:0016787]; GO:0003824; GO:0003674 [GO:0031640]; GO:0001906; GO:0044364; GO:0008150; GO:0035821; GO:0051704; GO:0065008; GO:0065007 [GO:0042742]; GO:0009617; GO:0098542; GO:0051707; GO:0006952; GO:0043207; GO:0051704; GO:0006950; GO:00096…	2.61	0.1091	1	1	47.81	0.2364	2	2		0			29.24	0.1273	1	1	110	11.3	6.54
P07900	Heat shock protein HSP 90-alpha OS=Homo sapiens GN=HSP90AA1 PE=1 SV=5 - [HS90A_HUMAN]	0.2363	7	6	13	42	nucleotide binding; RNA binding; protein binding; catalytic activity; enzyme regulator activity	extracellular; cytoplasm; mitochondrion; cytosol; membrane; cell surface; organelle lumen	cell differentiation; cellular component movement; development; metabolic process; transport; response to stimulus; cell communication; regulation of biological process; cell organization and biogenesis; cell death; defense response	Pf00183; Pf02518	3320	[GO:0000086]; GO:0044772; GO:0000278; GO:0044770; GO:0007049; GO:0022402; GO:0044763; GO:0009987; GO:0044699; GO:0008150 [GO:0000166]; GO:0036094; GO:1901265; GO:0005488; GO:0097159; GO:1901363; GO:0003674 [GO:0000278]; GO:0007049; GO:0044763; GO:0009987; GO:0044699; GO:0008150 [GO:0001764]; GO:0016477; GO:0048699; GO:0048870; GO:0022008; GO:0006928; GO:0040011; GO:0051674; GO:0007399; GO:0030154…	65.17	0.2363	13	17	537.66	0.2268	12	16	11	0.0656	4	5	61.8	0.056	3	4	732	84.6	5.02
Q9NQE9	Histidine triad nucleotide-binding protein 3 OS=Homo sapiens GN=HINT3 PE=1 SV=1 - [HINT3_HUMAN]	0.2363	1	3	3	8	nucleotide binding; catalytic activity	nucleus; organelle lumen; cytoplasm; mitochondrion	metabolic process	Pf01230; Pf11969	135114	[GO:0000166]; GO:0036094; GO:1901265; GO:0005488; GO:0097159; GO:1901363; GO:0003674 [GO:0003824]; GO:0003674 [GO:0005634]; GO:0043231; GO:0043227; GO:0043229; GO:0043226; GO:0044424; GO:0005575; GO:0005622; GO:0044464; GO:0005623 [GO:0005730]; GO:0031981; GO:0043232; GO:0044428; GO:0070013; GO:0043228; GO:0043229; GO:0005634; GO:0044446; GO:0043233; GO:0043226; GO:0044424; GO:0043231; GO:0044422…	16.17	0.2363	3	4	99.63	0.2363	3	4		0				0			182	20.3	6.6
Q8NFU3	Thiosulfate sulfurtransferase/rhodanese-like domain-containing protein 1 OS=Homo sapiens GN=TSTD1 PE=1 SV=3 - [TSTD1_HUMAN]	0.2348	1	3	3	8		cytoplasm; mitochondrion		Pf00581	100131187	[GO:0005737]; GO:0044424; GO:0005622; GO:0044464; GO:0005575; GO:0005623 [GO:0005739]; GO:0043231; GO:0044444; GO:0043227; GO:0043229; GO:0005737; GO:0044424; GO:0043226; GO:0005622; GO:0044464; GO:0005575; GO:0005623 [GO:0048471]; GO:0044444; GO:0005737; GO:0044424; GO:0005622; GO:0044464; GO:0005575; GO:0005623	3.14	0.1304	2	2	108.51	0.2348	3	4	3.14	0.1217	1	1	40.73	0.1217	1	1	115	12.5	6.07
Q9H3K6	BolA-like protein 2 OS=Homo sapiens GN=BOLA2 PE=1 SV=1 - [BOLA2_HUMAN]	0.2326	1	3	3	8	transcription regulator activity			Pf01722	654483	[GO:0030528]	7.99	0.2326	3	3	73.25	0.2326	3	3	3.56	0.1279	1	1	44.73	0.1279	1	1	86	10.1	6.52
P69905	Hemoglobin subunit alpha OS=Homo sapiens GN=HBA1 PE=1 SV=2 - [HBA_HUMAN]	0.2324	2	3	3	14	antioxidant activity; catalytic activity; transporter activity; metal ion binding; protein binding	extracellular; cytoplasm; cytosol; ribosome; organelle lumen	transport; cell death; regulation of biological process; response to stimulus; metabolic process; cell organization and biogenesis	Pf00042	3040	[GO:0004601]; GO:0016209; GO:0016684; GO:0003674; GO:0016491; GO:0003824 [GO:0005344]; GO:0022892; GO:0005215; GO:0003674 [GO:0005506]; GO:0046914; GO:0046872; GO:0043169; GO:0043167; GO:0005488; GO:0003674 [GO:0005515]; GO:0005488; GO:0003674 [GO:0005576]; GO:0005575 [GO:0005829]; GO:0044444; GO:0005737; GO:0044424; GO:0005622; GO:0044464; GO:0005575; GO:0005623 [GO:0005833]; GO:0043234; GO:0044…	9.46	0.2324	3	5	99.26	0.2324	3	5	2.54	0.0634	1	2	43.78	0.0634	1	2	142	15.2	8.68
P36542	ATP synthase subunit gamma, mitochondrial OS=Homo sapiens GN=ATP5C1 PE=1 SV=1 - [ATPG_HUMAN]	0.2315	2	6	6	18	catalytic activity; transporter activity	cytoplasm; membrane; mitochondrion; organelle lumen	metabolic process; transport	Pf00231	509	[GO:0000275]; GO:0005753; GO:0044455; GO:0045261; GO:0005743; GO:0045259; GO:0031966; GO:0044425; GO:0044429; GO:0033178; GO:0044424; GO:0019866; GO:0016469; GO:0005740; GO:0031090; GO:0005575; GO:0016020; GO:0005739; GO:0044444; GO:0044446; GO:0043234; GO:0005622; GO:0044464; GO:0031967; GO:0043227; GO:0044422; GO:0043231; GO:0005737; GO:0043229; GO:0032991; GO:0005623; GO:0031975; GO:0043226 [G…	23.6	0.2315	6	9	255.59	0.2315	6	9		0				0			298	33	9.22
P60842	Eukaryotic initiation factor 4A-I OS=Homo sapiens GN=EIF4A1 PE=1 SV=1 - [IF4A1_HUMAN]	0.2315	7	2	9	23	nucleotide binding; RNA binding; catalytic activity; protein binding	cytoplasm; cytosol	metabolic process; cell communication; regulation of biological process; response to stimulus; development	Pf00270; Pf00271; Pf00579	1973	[GO:0000166]; GO:0036094; GO:1901265; GO:0005488; GO:0097159; GO:1901363; GO:0003674 [GO:0000288]; GO:0000956; GO:0006402; GO:0006401; GO:0016071; GO:0016070; GO:0034655; GO:0044265; GO:0044260; GO:0090304; GO:0006139; GO:0019439; GO:0044270; GO:0046700; GO:1901361; GO:0009057; GO:0044248; GO:0043170; GO:0044237; GO:0006725; GO:0034641; GO:0044238; GO:0046483; GO:1901360; GO:1901575; GO:0009056; …	22.15	0.2315	9	10	145.92	0.2143	8	9	5.3	0.0517	2	2	58.57	0.0517	2	2	406	46.1	5.48
P04083	Annexin A1 OS=Homo sapiens GN=ANXA1 PE=1 SV=2 - [ANXA1_HUMAN]	0.2312	3	7	7	23	DNA binding; RNA binding; enzyme regulator activity; protein binding; structural molecule activity; metal ion binding	cytoskeleton; extracellular; nucleus; cytoplasm; membrane; mitochondrion	defense response; regulation of biological process; response to stimulus; cellular component movement; cell communication; metabolic process; transport; cell differentiation; development; cell organization and biogenesis; cell death; cell proliferation; reproduction	Pf00191	301	[GO:0001533]; GO:0005856; GO:0043232; GO:0043228; GO:0043229; GO:0043226; GO:0044424; GO:0005575; GO:0005622; GO:0044464; GO:0005623 [GO:0001780]; GO:0001776; GO:0002262; GO:0002376; GO:0048872; GO:0008150; GO:0042592; GO:0065008; GO:0065007 [GO:0002674]; GO:0002526; GO:0002673; GO:0050728; GO:0006954; GO:0050727; GO:0031348; GO:0032102; GO:0006952; GO:0009611; GO:0031347; GO:0032101; GO:0048585;…	23.67	0.2312	7	8	356.34	0.2312	7	9	11.77	0.1618	3	3	143.21	0.1618	3	3	346	38.7	7.02
P42166	Lamina-associated polypeptide 2, isoform alpha OS=Homo sapiens GN=TMPO PE=1 SV=2 - [LAP2A_HUMAN]	0.2305	1	2	17	50	DNA binding; protein binding	chromosome; nucleus; membrane	metabolic process; regulation of biological process	Pf03020; Pf08198; Pf11560	7112	[GO:0000785]; GO:0044427; GO:0005694; GO:0044446; GO:0043232; GO:0043229; GO:0044422; GO:0044424; GO:0043228; GO:0043226; GO:0005575; GO:0005622; GO:0044464; GO:0005623 [GO:0003677]; GO:0003676; GO:0097159; GO:1901363; GO:0005488; GO:0003674 [GO:0005515]; GO:0005488; GO:0003674 [GO:0005521]; GO:0005515; GO:0005488; GO:0003674 [GO:0005634]; GO:0043231; GO:0043227; GO:0043229; GO:0043226; GO:004442…	67.79	0.2046	12	16	666.85	0.2219	15	20	16.95	0.0533	3	4	297.31	0.1124	7	10	694	75.4	7.66
Q99832	T-complex protein 1 subunit eta OS=Homo sapiens GN=CCT7 PE=1 SV=2 - [TCPH_HUMAN]	0.2302	8	9	9	24	nucleotide binding; protein binding	cytoplasm; mitochondrion; cytosol; cytoskeleton	metabolic process; reproduction	Pf00118	10574	[GO:0000166]; GO:0036094; GO:1901265; GO:0005488; GO:0097159; GO:1901363; GO:0003674 [GO:0002199]; GO:0043234; GO:0032991; GO:0005575 [GO:0005524]; GO:0032550; GO:0032559; GO:0035639; GO:0001883; GO:0032549; GO:0030554; GO:0032555; GO:0043168; GO:1901265; GO:0001882; GO:0017076; GO:0032553; GO:0043167; GO:0097159; GO:1901363; GO:0036094; GO:0097367; GO:0000166; GO:0005488; GO:0003674 [GO:0005737]…	23.95	0.2302	9	10	268.41	0.2302	9	11	4.3	0.0589	2	2	28.36	0.0184	1	1	543	59.3	7.65
P27635	60S ribosomal protein L10 OS=Homo sapiens GN=RPL10 PE=1 SV=4 - [RL10_HUMAN]	0.229	5	5	5	13	structural molecule activity; protein binding	cytoplasm; endoplasmic reticulum; cytosol; ribosome	metabolic process; cell organization and biogenesis; transport	Pf00252	6134	[GO:0000184]; GO:0000956; GO:0006402; GO:0006401; GO:0016071; GO:0016070; GO:0034655; GO:0044265; GO:0044260; GO:0090304; GO:0006139; GO:0019439; GO:0044270; GO:0046700; GO:1901361; GO:0009057; GO:0044248; GO:0043170; GO:0044237; GO:0006725; GO:0034641; GO:0044238; GO:0046483; GO:1901360; GO:1901575; GO:0009056; GO:0071704; GO:0008152; GO:0009987; GO:0006807; GO:0008150 [GO:0003735]; GO:0005198; …	28.36	0.2009	4	5	258.63	0.229	5	6	3.58	0.0607	1	1	79.41	0.0607	1	1	214	24.6	10.08
P31949	Protein S100-A11 OS=Homo sapiens GN=S100A11 PE=1 SV=2 - [S10AB_HUMAN]	0.2286	1	2	2	10	metal ion binding; protein binding	nucleus; organelle lumen; cytoplasm	cell communication; regulation of biological process; response to stimulus; metabolic process; cell proliferation	Pf00036; Pf01023	6282	[GO:0001726]; GO:0031252; GO:0042995; GO:0044464; GO:0005575; GO:0005623 [GO:0005509]; GO:0046872; GO:0043169; GO:0043167; GO:0005488; GO:0003674 [GO:0005515]; GO:0005488; GO:0003674 [GO:0005634]; GO:0043231; GO:0043227; GO:0043229; GO:0043226; GO:0044424; GO:0005575; GO:0005622; GO:0044464; GO:0005623 [GO:0005730]; GO:0031981; GO:0043232; GO:0044428; GO:0070013; GO:0043228; GO:0043229; GO:000563…	11.05	0.2286	2	3	142.83	0.2286	2	3	8.35	0.1238	1	2	116.57	0.1238	1	2	105	11.7	7.12
P50402	Emerin OS=Homo sapiens GN=EMD PE=1 SV=1 - [EMD_HUMAN]	0.2283	3	3	3	8	protein binding	nucleus; membrane; cytoplasm; endoplasmic reticulum; cytoskeleton	cell organization and biogenesis; development; regulation of biological process; transport; cell differentiation; cell proliferation; cell communication; response to stimulus	Pf03020	2010	[GO:0000278]; GO:0007049; GO:0044763; GO:0009987; GO:0044699; GO:0008150 [GO:0003779]; GO:0008092; GO:0005515; GO:0005488; GO:0003674 [GO:0005515]; GO:0005488; GO:0003674 [GO:0005634]; GO:0043231; GO:0043227; GO:0043229; GO:0043226; GO:0044424; GO:0005575; GO:0005622; GO:0044464; GO:0005623 [GO:0005635]; GO:0012505; GO:0031967; GO:0044428; GO:0044464; GO:0031975; GO:0043227; GO:0044446; GO:000563…	11.15	0.2283	3	4	70.6	0.2283	3	4		0				0			254	29	5.5
P53701	Cytochrome c-type heme lyase OS=Homo sapiens GN=HCCS PE=1 SV=1 - [CCHL_HUMAN]	0.2276	1	4	4	10	catalytic activity; metal ion binding	cytoplasm; mitochondrion; membrane	development; metabolic process	Pf01265	3052	[GO:0004408]; GO:0016846; GO:0016829; GO:0003824; GO:0003674 [GO:0005739]; GO:0043231; GO:0044444; GO:0043227; GO:0043229; GO:0005737; GO:0044424; GO:0043226; GO:0005622; GO:0044464; GO:0005575; GO:0005623 [GO:0005743]; GO:0019866; GO:0031966; GO:0031090; GO:0031967; GO:0044424; GO:0005740; GO:0044429; GO:0016020; GO:0043227; GO:0044422; GO:0031975; GO:0044446; GO:0005622; GO:0044464; GO:0005739;…	19.04	0.2276	4	5	173.47	0.2276	4	5		0				0			268	30.6	6.68
P09497	Clathrin light chain B OS=Homo sapiens GN=CLTB PE=1 SV=1 - [CLCB_HUMAN]	0.2271	2	4	4	16	structural molecule activity; protein binding	membrane; cytoplasm; Golgi	transport	Pf01086	1212	[GO:0005198]; GO:0003674 [GO:0005515]; GO:0005488; GO:0003674 [GO:0005802]; GO:0043231; GO:0043227; GO:0043229; GO:0043226; GO:0044424; GO:0005575; GO:0005622; GO:0044464; GO:0005623 [GO:0005886]; GO:0016020; GO:0044464; GO:0071944; GO:0005575; GO:0005623 [GO:0005905]; GO:0012505; GO:0044425; GO:0044464; GO:0005575; GO:0016020; GO:0005623 [GO:0006886]; GO:0015031; GO:0034613; GO:0046907; GO:00451…	13.52	0.2271	4	5	93.87	0.2271	4	5	9.95	0.1004	2	3	67.39	0.1004	2	3	229	25.2	4.64
P19338	Nucleolin OS=Homo sapiens GN=NCL PE=1 SV=3 - [NUCL_HUMAN]	0.2254	3	15	15	45	nucleotide binding; DNA binding; RNA binding; protein binding	nucleus; organelle lumen; cytoplasm	development	Pf00076	4691	[GO:0000166]; GO:0036094; GO:1901265; GO:0005488; GO:0097159; GO:1901363; GO:0003674 [GO:0001525]; GO:0044767; GO:0048514; GO:0048646; GO:0032502; GO:0044699; GO:0001568; GO:0009653; GO:0008150; GO:0001944; GO:0048856; GO:0048731; GO:0072358; GO:0007275; GO:0072359; GO:0044707; GO:0032501 [GO:0003676]; GO:0097159; GO:1901363; GO:0005488; GO:0003674 [GO:0003677]; GO:0003676; GO:0097159; GO:1901363…	45.6	0.2254	15	16	535.29	0.2254	15	16	14.19	0.1028	6	6	209.44	0.1239	7	7	710	76.6	4.7
P21912	Succinate dehydrogenase [ubiquinone] iron-sulfur subunit, mitochondrial OS=Homo sapiens GN=SDHB PE=1 SV=3 - [DHSB_HUMAN]	0.225	1	5	5	14	protein binding; catalytic activity; metal ion binding	cytoplasm; mitochondrion; membrane	metabolic process; transport		6390	[GO:0005515]; GO:0005488; GO:0003674 [GO:0005739]; GO:0043231; GO:0044444; GO:0043227; GO:0043229; GO:0005737; GO:0044424; GO:0043226; GO:0005622; GO:0044464; GO:0005575; GO:0005623 [GO:0005743]; GO:0019866; GO:0031966; GO:0031090; GO:0031967; GO:0044424; GO:0005740; GO:0044429; GO:0016020; GO:0043227; GO:0044422; GO:0031975; GO:0044446; GO:0005622; GO:0044464; GO:0005739; GO:0044444; GO:0005575;…	14.6	0.225	5	5	116.75	0.225	5	5	5.97	0.0893	2	2	56.05	0.0893	2	2	280	31.6	8.76
P11586	C-1-tetrahydrofolate synthase, cytoplasmic OS=Homo sapiens GN=MTHFD1 PE=1 SV=3 - [C1TC_HUMAN]	0.2246	4	16	16	39	nucleotide binding; catalytic activity	cytoplasm; mitochondrion; cytosol	metabolic process	Pf00763; Pf01268; Pf02882	4522	[GO:0000105]; GO:0006547; GO:0018130; GO:0019438; GO:1901362; GO:1901607; GO:0052803; GO:1901605; GO:0044249; GO:0046483; GO:0006725; GO:1901360; GO:1901576; GO:0008652; GO:0034641; GO:1901564; GO:0006520; GO:0009058; GO:0044237; GO:0071704; GO:0046394; GO:1901566; GO:0006807; GO:0019752; GO:0044238; GO:0008152; GO:0009987; GO:0016053; GO:0043436; GO:0008150; GO:0006082; GO:0044283; GO:0044281; G…	39.91	0.2075	15	15	388.81	0.2246	15	16	10.89	0.0759	4	4	137.85	0.0759	4	4	935	101.5	7.3
E5RHG9	Ubiquinol-cytochrome c reductase-binding protein OS=Homo sapiens GN=UQCRB PE=4 SV=1 - [E5RHG9_HUMAN]	0.2237	1	1	2	2	catalytic activity; transporter activity	cytoplasm; membrane; mitochondrion	metabolic process	Pf02271		[GO:0005750]; GO:0005746; GO:0044455; GO:0045275; GO:0005743; GO:0070469; GO:0031966; GO:0044425; GO:0044429; GO:0044424; GO:1902495; GO:1990204; GO:0019866; GO:0005740; GO:0031090; GO:0005575; GO:0016020; GO:0005739; GO:0044444; GO:0044446; GO:0005622; GO:0044464; GO:0016021; GO:0043234; GO:0005623; GO:1902494; GO:0031967; GO:0043227; GO:0044422; GO:0043231; GO:0005737; GO:0043229; GO:0031224; G…	9.18	0.2237	2	2		0				0				0			76	9.2	8.12
Q12906	Interleukin enhancer-binding factor 3 OS=Homo sapiens GN=ILF3 PE=1 SV=3 - [ILF3_HUMAN]	0.2237	4	11	11	34	DNA binding; RNA binding; protein binding	nucleus; organelle lumen; cytoplasm; mitochondrion	metabolic process; regulation of biological process; defense response; response to stimulus	Pf00035; Pf07528	3609	[GO:0000279]; GO:0022403; GO:0022402; GO:0007049; GO:0044763; GO:0009987; GO:0044699; GO:0008150 [GO:0003677]; GO:0003676; GO:0097159; GO:1901363; GO:0005488; GO:0003674 [GO:0003723]; GO:0003676; GO:0097159; GO:1901363; GO:0005488; GO:0003674 [GO:0003725]; GO:0003723; GO:0003676; GO:0097159; GO:1901363; GO:0005488; GO:0003674 [GO:0005515]; GO:0005488; GO:0003674 [GO:0005622]; GO:0044464; GO:00055…	55.31	0.2237	11	15	420.41	0.2237	11	15	7.39	0.047	2	2	83.59	0.047	2	2	894	95.3	8.76
P31930	Cytochrome b-c1 complex subunit 1, mitochondrial OS=Homo sapiens GN=UQCRC1 PE=1 SV=3 - [QCR1_HUMAN]	0.2229	1	9	9	26	catalytic activity; transporter activity; metal ion binding; protein binding	cytoplasm; mitochondrion; membrane	metabolic process; transport; response to stimulus	Pf00675; Pf05193; Pf08367	7384	[GO:0003824]; GO:0003674 [GO:0004222]; GO:0004175; GO:0008237; GO:0070011; GO:0008233; GO:0016787; GO:0003824; GO:0003674 [GO:0005739]; GO:0043231; GO:0044444; GO:0043227; GO:0043229; GO:0005737; GO:0044424; GO:0043226; GO:0005622; GO:0044464; GO:0005575; GO:0005623 [GO:0005743]; GO:0019866; GO:0031966; GO:0031090; GO:0031967; GO:0044424; GO:0005740; GO:0044429; GO:0016020; GO:0043227; GO:0044422…	43.06	0.2229	9	13	371.08	0.2229	9	13		0				0			480	52.6	6.37
P83731	60S ribosomal protein L24 OS=Homo sapiens GN=RPL24 PE=1 SV=1 - [RL24_HUMAN]	0.2229	3	3	3	8	RNA binding; structural molecule activity	cytoplasm; cytosol; ribosome	metabolic process; cell organization and biogenesis; transport	Pf01246	6152	[GO:0000184]; GO:0000956; GO:0006402; GO:0006401; GO:0016071; GO:0016070; GO:0034655; GO:0044265; GO:0044260; GO:0090304; GO:0006139; GO:0019439; GO:0044270; GO:0046700; GO:1901361; GO:0009057; GO:0044248; GO:0043170; GO:0044237; GO:0006725; GO:0034641; GO:0044238; GO:0046483; GO:1901360; GO:1901575; GO:0009056; GO:0071704; GO:0008152; GO:0009987; GO:0006807; GO:0008150 [GO:0003723]; GO:0003676; …	5.64	0.2229	3	3	141.08	0.2229	3	3	2.31	0.0637	1	1	53.76	0.0637	1	1	157	17.8	11.25
P41223	Protein BUD31 homolog OS=Homo sapiens GN=BUD31 PE=1 SV=2 - [BUD31_HUMAN]	0.2222	3	4	4	10		nucleus	metabolic process; regulation of biological process	Pf01125	8896	[GO:0003700]; GO:0001071; GO:0003674 [GO:0005634]; GO:0043231; GO:0043227; GO:0043229; GO:0043226; GO:0044424; GO:0005575; GO:0005622; GO:0044464; GO:0005623 [GO:0006357]; GO:0006355; GO:0006366; GO:0006351; GO:0010468; GO:2000112; GO:2001141; GO:0010467; GO:0032774; GO:0034645; GO:0060255; GO:0010556; GO:0031326; GO:0051252; GO:0043170; GO:0009059; GO:0016070; GO:0034654; GO:0044249; GO:0044260;…	13.43	0.2222	4	5	125.53	0.2222	4	5		0				0			144	17	8.82
Q9BRT2	Uncharacterized protein C6orf125 OS=Homo sapiens GN=C6orf125 PE=1 SV=1 - [CF125_HUMAN]	0.2222	1	1	1	2		nucleus; cytoplasm; mitochondrion; membrane; organelle lumen	metabolic process; regulation of biological process; cell communication; transport; cell differentiation; development		84300	[GO:0002082]; GO:0006119; GO:0042325; GO:0043467; GO:0006091; GO:0016310; GO:0019220; GO:0031323; GO:0044237; GO:0006796; GO:0051174; GO:0019222; GO:0050794; GO:0008152; GO:0009987; GO:0006793; GO:0050789; GO:0008150; GO:0065007 [GO:0005634]; GO:0043231; GO:0043227; GO:0043229; GO:0043226; GO:0044424; GO:0005575; GO:0005622; GO:0044464; GO:0005623 [GO:0005737]; GO:0044424; GO:0005622; GO:0044464;…	7.07	0.2222	1	1	87.48	0.2222	1	1		0				0			126	14.9	7.37
P31939	Bifunctional purine biosynthesis protein PURH OS=Homo sapiens GN=ATIC PE=1 SV=3 - [PUR9_HUMAN]	0.2213	5	10	10	25	catalytic activity; protein binding	cytoplasm; mitochondrion; cytosol	metabolic process; response to stimulus; development	Pf01808; Pf02142	471	[GO:0003360]; GO:0044767; GO:0048856; GO:0032502; GO:0044699; GO:0008150 [GO:0003824]; GO:0003674 [GO:0003937]; GO:0019238; GO:0016814; GO:0016810; GO:0016787; GO:0003824; GO:0003674 [GO:0004643]; GO:0016742; GO:0016741; GO:0016740; GO:0003824; GO:0003674 [GO:0005739]; GO:0043231; GO:0044444; GO:0043227; GO:0043229; GO:0005737; GO:0044424; GO:0043226; GO:0005622; GO:0044464; GO:0005575; GO:000562…	29.53	0.1706	8	9	374.31	0.2213	10	11	5.83	0.0574	2	2	103.64	0.0794	3	3	592	64.6	6.71
G3V1D1	Ferritin OS=Homo sapiens GN=FTH1 PE=3 SV=1 - [G3V1D1_HUMAN]	0.2212	3	1	1	2	catalytic activity; metal ion binding; protein binding	cytoplasm; mitochondrion; cytosol	transport; cellular homeostasis; response to stimulus; cell proliferation; regulation of biological process	Pf00210	2495	[GO:0004322]; GO:0016724; GO:0016722; GO:0016491; GO:0003824; GO:0003674 [GO:0005506]; GO:0046914; GO:0046872; GO:0043169; GO:0043167; GO:0005488; GO:0003674 [GO:0005515]; GO:0005488; GO:0003674 [GO:0005739]; GO:0043231; GO:0044444; GO:0043227; GO:0043229; GO:0005737; GO:0044424; GO:0043226; GO:0005622; GO:0044464; GO:0005575; GO:0005623 [GO:0005829]; GO:0044444; GO:0005737; GO:0044424; GO:000562…	3.34	0.2212	1	1		0			3.34	0.2212	1	1		0			113	12.9	5.3
B0LM41	RBM14-RBM4 readthrough OS=Homo sapiens GN=RBM14/RBM4 fusion PE=2 SV=1 - [B0LM41_HUMAN]	0.2212	8	3	5	6	metal ion binding			Pf00076; Pf00098	100526737	[GO:0003676]; GO:0097159; GO:1901363; GO:0005488; GO:0003674 [GO:0008270]; GO:0046914; GO:0046872; GO:0043169; GO:0043167; GO:0005488; GO:0003674	27.33	0.2212	5	6		0				0				0			339	37	8.48
P50990	T-complex protein 1 subunit theta OS=Homo sapiens GN=CCT8 PE=1 SV=4 - [TCPQ_HUMAN]	0.2208	4	9	9	30	nucleotide binding; catalytic activity; protein binding	cytoplasm; cytoskeleton; cytosol	metabolic process; reproduction	Pf00118	10694	[GO:0000166]; GO:0036094; GO:1901265; GO:0005488; GO:0097159; GO:1901363; GO:0003674 [GO:0002199]; GO:0043234; GO:0032991; GO:0005575 [GO:0005524]; GO:0032550; GO:0032559; GO:0035639; GO:0001883; GO:0032549; GO:0030554; GO:0032555; GO:0043168; GO:1901265; GO:0001882; GO:0017076; GO:0032553; GO:0043167; GO:0097159; GO:1901363; GO:0036094; GO:0097367; GO:0000166; GO:0005488; GO:0003674 [GO:0005737]…	26.82	0.2208	9	9	245.74	0.2208	9	9	19.68	0.1569	6	6	194.94	0.1569	6	6	548	59.6	5.6
Q9UI09	NADH dehydrogenase [ubiquinone] 1 alpha subcomplex subunit 12 OS=Homo sapiens GN=NDUFA12 PE=1 SV=1 - [NDUAC_HUMAN]	0.2207	4	4	4	12	catalytic activity	cytoplasm; mitochondrion; membrane	transport; response to stimulus; metabolic process	Pf05071	55967	[GO:0003954]; GO:0016651; GO:0016491; GO:0003824; GO:0003674 [GO:0005737]; GO:0044424; GO:0005622; GO:0044464; GO:0005575; GO:0005623 [GO:0005739]; GO:0043231; GO:0044444; GO:0043227; GO:0043229; GO:0005737; GO:0044424; GO:0043226; GO:0005622; GO:0044464; GO:0005575; GO:0005623 [GO:0005743]; GO:0019866; GO:0031966; GO:0031090; GO:0031967; GO:0044424; GO:0005740; GO:0044429; GO:0016020; GO:0043227…	9.52	0.2207	4	4	126.72	0.2207	4	4	4.59	0.1379	2	2	60.11	0.1379	2	2	145	17.1	9.63
P30049	ATP synthase subunit delta, mitochondrial OS=Homo sapiens GN=ATP5D PE=1 SV=2 - [ATPD_HUMAN]	0.2202	1	3	3	8	transporter activity; nucleotide binding; catalytic activity; protein binding	cytoplasm; membrane; mitochondrion; organelle lumen	metabolic process; transport; response to stimulus	Pf02823	513	[GO:0000275]; GO:0005753; GO:0044455; GO:0045261; GO:0005743; GO:0045259; GO:0031966; GO:0044425; GO:0044429; GO:0033178; GO:0044424; GO:0019866; GO:0016469; GO:0005740; GO:0031090; GO:0005575; GO:0016020; GO:0005739; GO:0044444; GO:0044446; GO:0043234; GO:0005622; GO:0044464; GO:0031967; GO:0043227; GO:0044422; GO:0043231; GO:0005737; GO:0043229; GO:0032991; GO:0005623; GO:0031975; GO:0043226 [G…	13.64	0.2202	3	4	150.18	0.2202	3	4		0				0			168	17.5	5.49
O75368	SH3 domain-binding glutamic acid-rich-like protein OS=Homo sapiens GN=SH3BGRL PE=1 SV=1 - [SH3L1_HUMAN]	0.2193	1	1	1	2	protein binding; catalytic activity	nucleus; cytoplasm	cell communication; regulation of biological process; response to stimulus; cellular homeostasis	Pf00462; Pf04908	6451	[GO:0005070]; GO:0030674; GO:0035591; GO:0005515; GO:0060090; GO:0005488; GO:0003674 [GO:0005634]; GO:0043231; GO:0043227; GO:0043229; GO:0043226; GO:0044424; GO:0005575; GO:0005622; GO:0044464; GO:0005623 [GO:0005737]; GO:0044424; GO:0005622; GO:0044464; GO:0005575; GO:0005623 [GO:0009055]; GO:0003674 [GO:0009967]; GO:0007165; GO:0009966; GO:0010647; GO:0023056; GO:0048584; GO:0007154; GO:004470…	5.57	0.2193	1	1	65.59	0.2193	1	1		0				0			114	12.8	5.25
P22234	Multifunctional protein ADE2 OS=Homo sapiens GN=PAICS PE=1 SV=3 - [PUR6_HUMAN]	0.2188	3	9	9	30	nucleotide binding; catalytic activity; protein binding	cytoplasm; cytosol	metabolic process	Pf00731; Pf01259	10606	[GO:0000166]; GO:0036094; GO:1901265; GO:0005488; GO:0097159; GO:1901363; GO:0003674 [GO:0003824]; GO:0003674 [GO:0004638]; GO:0016831; GO:0016830; GO:0016829; GO:0003824; GO:0003674 [GO:0004639]; GO:0016881; GO:0016879; GO:0016874; GO:0003824; GO:0003674 [GO:0005515]; GO:0005488; GO:0003674 [GO:0005524]; GO:0032550; GO:0032559; GO:0035639; GO:0001883; GO:0032549; GO:0030554; GO:0032555; GO:00431…	34.11	0.1812	7	10	464.49	0.2188	9	13	5.9	0.0306	1	2	216.66	0.0682	3	5	425	47	7.23
Q7Z6I8	UPF0461 protein C5orf24 OS=Homo sapiens GN=C5orf24 PE=1 SV=1 - [CE024_HUMAN]	0.2181	2	2	2	4					134553		9.79	0.2181	2	2	66.26	0.2181	2	2		0				0			188	20.1	9.85
P51659	Peroxisomal multifunctional enzyme type 2 OS=Homo sapiens GN=HSD17B4 PE=1 SV=3 - [DHB4_HUMAN]	0.2174	8	11	11	25	nucleotide binding; catalytic activity; protein binding	cytoplasm; mitochondrion; membrane; organelle lumen	metabolic process; cell differentiation; development; reproduction	Pf00106; Pf01575; Pf02036; Pf08659	3295	[GO:0000038]; GO:0006631; GO:0032787; GO:0044255; GO:0019752; GO:0006629; GO:0044237; GO:0044763; GO:0043436; GO:0044238; GO:0044710; GO:0071704; GO:0008152; GO:0009987; GO:0044699; GO:0006082; GO:0008150; GO:0044281 [GO:0000166]; GO:0036094; GO:1901265; GO:0005488; GO:0097159; GO:1901363; GO:0003674 [GO:0003857]; GO:0016616; GO:0016614; GO:0016491; GO:0003824; GO:0003674 [GO:0005102]; GO:0005515…	36.03	0.2174	11	11	361.18	0.2052	10	10	11.53	0.0571	2	2	126.01	0.0571	2	2	736	79.6	8.84
P55084	Trifunctional enzyme subunit beta, mitochondrial OS=Homo sapiens GN=HADHB PE=1 SV=3 - [ECHB_HUMAN]	0.2173	4	6	6	24	catalytic activity; protein binding; nucleotide binding	cytoplasm; mitochondrion; membrane; endoplasmic reticulum; organelle lumen	metabolic process	Pf00108; Pf00109; Pf02803	3032	[GO:0000062]; GO:0043168; GO:0050662; GO:0043167; GO:0048037; GO:0005488; GO:0003674 [GO:0003824]; GO:0003674 [GO:0003857]; GO:0016616; GO:0016614; GO:0016491; GO:0003824; GO:0003674 [GO:0003988]; GO:0016408; GO:0016747; GO:0016746; GO:0016740; GO:0003824; GO:0003674 [GO:0004300]; GO:0016836; GO:0016835; GO:0016829; GO:0003824; GO:0003674 [GO:0005515]; GO:0005488; GO:0003674 [GO:0005739]; GO:0043…	39.85	0.2173	6	9	275.94	0.1857	5	8	17.79	0.1181	3	4	115.92	0.0865	2	3	474	51.3	9.41
P08758	Annexin A5 OS=Homo sapiens GN=ANXA5 PE=1 SV=2 - [ANXA5_HUMAN]	0.2156	4	6	6	14	enzyme regulator activity; metal ion binding; protein binding	cytoplasm; cell surface; membrane; extracellular	cell communication; regulation of biological process; response to stimulus; coagulation; cell death; metabolic process; cell organization and biogenesis	Pf00191	308	[GO:0004859]; GO:0055102; GO:0004857; GO:0030234; GO:0003674 [GO:0005509]; GO:0046872; GO:0043169; GO:0043167; GO:0005488; GO:0003674 [GO:0005543]; GO:0008289; GO:0043168; GO:0005488; GO:0043167; GO:0003674 [GO:0005544]; GO:0005543; GO:0008289; GO:0043168; GO:0005488; GO:0043167; GO:0003674 [GO:0005622]; GO:0044464; GO:0005575; GO:0005623 [GO:0005737]; GO:0044424; GO:0005622; GO:0044464; GO:00055…	12.33	0.1625	5	6	183.77	0.2156	6	8		0				0			320	35.9	5.05
P60602	Reactive oxygen species modulator 1 OS=Homo sapiens GN=ROMO1 PE=1 SV=1 - [ROMO1_HUMAN]	0.2152	1	1	1	2		cytoplasm; mitochondrion; membrane	cell proliferation; regulation of biological process; response to stimulus; defense response; metabolic process	Pf10247	140823	[GO:0001302]; GO:0007569; GO:0007568; GO:0044763; GO:0044767; GO:0009987; GO:0044699; GO:0032502; GO:0008150 [GO:0003674] [GO:0005739]; GO:0043231; GO:0044444; GO:0043227; GO:0043229; GO:0005737; GO:0044424; GO:0043226; GO:0005622; GO:0044464; GO:0005575; GO:0005623 [GO:0005743]; GO:0019866; GO:0031966; GO:0031090; GO:0031967; GO:0044424; GO:0005740; GO:0044429; GO:0016020; GO:0043227; GO:0044422…		0			172.21	0.2152	1	2		0				0			79	8.2	9.33
Q99828	Calcium and integrin-binding protein 1 OS=Homo sapiens GN=CIB1 PE=1 SV=4 - [CIB1_HUMAN]	0.2147	1	3	3	6	metal ion binding; protein binding	nucleus; organelle lumen; cytoplasm; endoplasmic reticulum; membrane	metabolic process; regulation of biological process; response to stimulus; cell death; cell organization and biogenesis; cell differentiation; reproduction; cell proliferation; development; cell growth; cell division; cell communication; cellular component movement; transport		10519	[GO:0001934]; GO:0001932; GO:0006468; GO:0031401; GO:0042327; GO:0031399; GO:0042325; GO:0006464; GO:0016310; GO:0032270; GO:0045937; GO:0032268; GO:0019220; GO:0036211; GO:0044267; GO:0006796; GO:0031325; GO:0051247; GO:0010562; GO:0031323; GO:0051246; GO:0051174; GO:0019538; GO:0043412; GO:0044260; GO:0006793; GO:0009893; GO:0044237; GO:0048522; GO:0010604; GO:0019222; GO:0050794; GO:0060255; G…	10.2	0.2147	3	3	100.45	0.2147	3	3		0				0			191	21.7	4.78
P52597	Heterogeneous nuclear ribonucleoprotein F OS=Homo sapiens GN=HNRNPF PE=1 SV=3 - [HNRPF_HUMAN]	0.2145	3	5	6	22	nucleotide binding; RNA binding; protein binding	nucleus; organelle lumen; spliceosomal complex; cytoplasm	metabolic process; regulation of biological process	Pf00076; Pf08080	3185	[GO:0000166]; GO:0036094; GO:1901265; GO:0005488; GO:0097159; GO:1901363; GO:0003674 [GO:0000398]; GO:0000377; GO:0006397; GO:0000375; GO:0006396; GO:0016071; GO:0008380; GO:0010467; GO:0016070; GO:0043170; GO:0044260; GO:0090304; GO:0071704; GO:0044237; GO:0006139; GO:0008152; GO:0009987; GO:0006725; GO:0034641; GO:0044238; GO:0046483; GO:1901360; GO:0008150; GO:0006807 [GO:0003676]; GO:0097159;…	24.72	0.1831	5	8	355.03	0.2145	6	9	9.22	0.041	1	2	177.69	0.0723	2	3	415	45.6	5.58
Q14247	Src substrate cortactin OS=Homo sapiens GN=CTTN PE=1 SV=2 - [SRC8_HUMAN]	0.2145	6	9	9	36	protein binding	cytoplasm; cytoskeleton		Pf00018; Pf02218; Pf07653	2017	[GO:0001726]; GO:0031252; GO:0042995; GO:0044464; GO:0005575; GO:0005623 [GO:0005515]; GO:0005488; GO:0003674 [GO:0005737]; GO:0044424; GO:0005622; GO:0044464; GO:0005575; GO:0005623 [GO:0005856]; GO:0043232; GO:0043228; GO:0043229; GO:0043226; GO:0044424; GO:0005575; GO:0005622; GO:0044464; GO:0005623 [GO:0005938]; GO:0044444; GO:0071944; GO:0005737; GO:0044424; GO:0044464; GO:0005622; GO:000557…	73.18	0.2145	9	11	653.99	0.2145	9	11	38.85	0.1782	6	7	360.5	0.1782	6	7	550	61.5	5.4
O14957	Cytochrome b-c1 complex subunit 10 OS=Homo sapiens GN=UQCR11 PE=2 SV=1 - [QCR10_HUMAN]	0.2143	1	1	1	2	catalytic activity; transporter activity	cytoplasm; mitochondrion; membrane	metabolic process; transport	Pf08997	10975	[GO:0005739]; GO:0043231; GO:0044444; GO:0043227; GO:0043229; GO:0005737; GO:0044424; GO:0043226; GO:0005622; GO:0044464; GO:0005575; GO:0005623 [GO:0005743]; GO:0019866; GO:0031966; GO:0031090; GO:0031967; GO:0044424; GO:0005740; GO:0044429; GO:0016020; GO:0043227; GO:0044422; GO:0031975; GO:0044446; GO:0005622; GO:0044464; GO:0005739; GO:0044444; GO:0005575; GO:0043226; GO:0043229; GO:0005623; …	2.31	0.2143	1	1	37.69	0.2143	1	1		0				0			56	6.6	9.88
P09429	High mobility group protein B1 OS=Homo sapiens GN=HMGB1 PE=1 SV=3 - [HMGB1_HUMAN]	0.214	7	3	4	18	DNA binding; protein binding; enzyme regulator activity	chromosome; extracellular; nucleus; organelle lumen; cytoplasm; cell surface	metabolic process; regulation of biological process; development; cellular component movement; response to stimulus; defense response; cell death; cell organization and biogenesis; cell differentiation; transport	Pf00505	3146	[GO:0000122]; GO:0006357; GO:0006366; GO:0045892; GO:0006355; GO:0006351; GO:0010629; GO:0051253; GO:2000113; GO:0010468; GO:2000112; GO:2001141; GO:0010467; GO:0032774; GO:0034645; GO:0010605; GO:0016070; GO:0045934; GO:0051252; GO:0010558; GO:0031327; GO:0060255; GO:0010556; GO:0031326; GO:0043170; GO:0009059; GO:0034654; GO:0044249; GO:0044260; GO:0009892; GO:0090304; GO:0006139; GO:0019219; G…	22.26	0.214	4	5	216.1	0.214	4	5	19.58	0.1581	3	4	186.94	0.1581	3	4	215	24.9	5.74
P12956	X-ray repair cross-complementing protein 6 OS=Homo sapiens GN=XRCC6 PE=1 SV=2 - [XRCC6_HUMAN]	0.2135	5	10	10	27	nucleotide binding; DNA binding; catalytic activity; protein binding	chromosome; nucleus; organelle lumen; cytoplasm; cytosol; membrane	cell organization and biogenesis; metabolic process; response to stimulus; regulation of biological process; development; defense response; cell differentiation	Pf02037; Pf02735; Pf03730; Pf03731	2547	[GO:0000166]; GO:0036094; GO:1901265; GO:0005488; GO:0097159; GO:1901363; GO:0003674 [GO:0000723]; GO:0006259; GO:0032200; GO:0044710; GO:0060249; GO:1902589; GO:0044260; GO:0090304; GO:0051276; GO:0008152; GO:0044699; GO:0042592; GO:0006996; GO:0044763; GO:0043170; GO:0044237; GO:0006139; GO:0008150; GO:0065008; GO:0009987; GO:0016043; GO:0071704; GO:0006725; GO:0034641; GO:0044238; GO:0046483; …	33.12	0.2135	10	12	275.18	0.1741	8	10	7.42	0.0673	3	3	86.19	0.046	2	2	609	69.8	6.64
P08579	U2 small nuclear ribonucleoprotein B'' OS=Homo sapiens GN=SNRPB2 PE=1 SV=1 - [RU2B_HUMAN]	0.2133	1	3	4	19	nucleotide binding; RNA binding; protein binding	nucleus; organelle lumen; spliceosomal complex	metabolic process	Pf00076	6629	[GO:0000166]; GO:0036094; GO:1901265; GO:0005488; GO:0097159; GO:1901363; GO:0003674 [GO:0000398]; GO:0000377; GO:0006397; GO:0000375; GO:0006396; GO:0016071; GO:0008380; GO:0010467; GO:0016070; GO:0043170; GO:0044260; GO:0090304; GO:0071704; GO:0044237; GO:0006139; GO:0008152; GO:0009987; GO:0006725; GO:0034641; GO:0044238; GO:0046483; GO:1901360; GO:0008150; GO:0006807 [GO:0003676]; GO:0097159;…	18.65	0.2133	3	6	173.93	0.2133	4	7	13.73	0.0756	1	3	109.38	0.0756	1	3	225	25.5	9.72
Q9Y3D3	28S ribosomal protein S16, mitochondrial OS=Homo sapiens GN=MRPS16 PE=1 SV=1 - [RT16_HUMAN]	0.2117	3	3	3	8	structural molecule activity; protein binding	cytoplasm; mitochondrion; organelle lumen; ribosome	metabolic process	Pf00886	51021	[GO:0003735]; GO:0005198; GO:0003674 [GO:0005515]; GO:0005488; GO:0003674 [GO:0005622]; GO:0044464; GO:0005575; GO:0005623 [GO:0005739]; GO:0043231; GO:0044444; GO:0043227; GO:0043229; GO:0005737; GO:0044424; GO:0043226; GO:0005622; GO:0044464; GO:0005575; GO:0005623 [GO:0005763]; GO:0000314; GO:0005761; GO:0044429; GO:0000313; GO:0015935; GO:0005759; GO:0005739; GO:0044444; GO:0044446; GO:000584…	12.45	0.2117	3	4	107.67	0.2117	3	4		0				0			137	15.3	9.5
P36551	Coproporphyrinogen-III oxidase, mitochondrial OS=Homo sapiens GN=CPOX PE=1 SV=3 - [HEM6_HUMAN]	0.2115	3	9	9	22	catalytic activity; structural molecule activity; protein binding	cytoplasm; mitochondrion; membrane	metabolic process; response to stimulus	Pf01218	1371	[GO:0004109]; GO:0016634; GO:0016627; GO:0016491; GO:0003824; GO:0003674 [GO:0005212]; GO:0005198; GO:0003674 [GO:0005737]; GO:0044424; GO:0005622; GO:0044464; GO:0005575; GO:0005623 [GO:0005739]; GO:0043231; GO:0044444; GO:0043227; GO:0043229; GO:0005737; GO:0044424; GO:0043226; GO:0005622; GO:0044464; GO:0005575; GO:0005623 [GO:0005743]; GO:0019866; GO:0031966; GO:0031090; GO:0031967; GO:004442…	25.68	0.2115	9	10	173.03	0.2115	9	10	3.89	0.0396	1	1	73.68	0.0396	1	1	454	50.1	8.25
Q9NX63	Coiled-coil-helix-coiled-coil-helix domain-containing protein 3, mitochondrial OS=Homo sapiens GN=CHCHD3 PE=1 SV=1 - [CHCH3_HUMAN]	0.2115	4	4	4	10	protein binding; structural molecule activity	nucleus; cytoplasm; mitochondrion; membrane	metabolic process; regulation of biological process; cell organization and biogenesis	Pf05300; Pf06747	54927	[GO:0000122]; GO:0006357; GO:0006366; GO:0045892; GO:0006355; GO:0006351; GO:0010629; GO:0051253; GO:2000113; GO:0010468; GO:2000112; GO:2001141; GO:0010467; GO:0032774; GO:0034645; GO:0010605; GO:0016070; GO:0045934; GO:0051252; GO:0010558; GO:0031327; GO:0060255; GO:0010556; GO:0031326; GO:0043170; GO:0009059; GO:0034654; GO:0044249; GO:0044260; GO:0009892; GO:0090304; GO:0006139; GO:0019219; G…	19.73	0.2115	4	5	151.28	0.2115	4	5		0				0			227	26.1	8.28
Q9P032	NADH dehydrogenase [ubiquinone] 1 alpha subcomplex assembly factor 4 OS=Homo sapiens GN=NDUFAF4 PE=1 SV=1 - [NDUF4_HUMAN]	0.2114	1	3	3	13	protein binding	cytoplasm; mitochondrion; membrane	cell organization and biogenesis	Pf06784	29078	[GO:0005515]; GO:0005488; GO:0003674 [GO:0005516]; GO:0005515; GO:0005488; GO:0003674 [GO:0005739]; GO:0043231; GO:0044444; GO:0043227; GO:0043229; GO:0005737; GO:0044424; GO:0043226; GO:0005622; GO:0044464; GO:0005575; GO:0005623 [GO:0031966]; GO:0005740; GO:0031090; GO:0044429; GO:0031967; GO:0016020; GO:0043227; GO:0044422; GO:0005739; GO:0044444; GO:0044446; GO:0031975; GO:0005575; GO:0043226…	10.07	0.1543	2	3	103.88	0.2114	3	4	10.07	0.1543	2	3	109.98	0.1543	2	3	175	20.3	8.82
P12004	Proliferating cell nuclear antigen OS=Homo sapiens GN=PCNA PE=1 SV=1 - [PCNA_HUMAN]	0.2107	1	4	4	14	catalytic activity; DNA binding; protein binding; enzyme regulator activity	nucleus; organelle lumen; chromosome; cytoplasm; cytoskeleton	metabolic process; regulation of biological process; cell organization and biogenesis; response to stimulus; development; cell proliferation; cell communication	Pf00705; Pf02747	5111	[GO:0000082]; GO:0044772; GO:0000278; GO:0044770; GO:0007049; GO:0022402; GO:0044763; GO:0009987; GO:0044699; GO:0008150 [GO:0000083]; GO:0000082; GO:0006357; GO:0022402; GO:0044772; GO:0006355; GO:0006366; GO:0007049; GO:0044763; GO:0000278; GO:0044770; GO:0006351; GO:0010468; GO:2000112; GO:2001141; GO:0009987; GO:0044699; GO:0010467; GO:0032774; GO:0034645; GO:0060255; GO:0010556; GO:0031326; …	15.46	0.2107	4	4	105.97	0.2107	4	4	13.11	0.1609	3	3	92.35	0.1609	3	3	261	28.8	4.69
P16422	Epithelial cell adhesion molecule OS=Homo sapiens GN=EPCAM PE=1 SV=2 - [EPCAM_HUMAN]	0.2102	3	6	6	24	protein binding	membrane; cell surface	development; cell proliferation; regulation of biological process	Pf00086	4072	[GO:0001657]; GO:0035295; GO:0072001; GO:0007275; GO:0048856; GO:0001655; GO:0048731; GO:0044707; GO:0044767; GO:0032502; GO:0032501; GO:0044699; GO:0008150 [GO:0005515]; GO:0005488; GO:0003674 [GO:0005886]; GO:0016020; GO:0044464; GO:0071944; GO:0005575; GO:0005623 [GO:0005923]; GO:0043296; GO:0070160; GO:0005911; GO:0030054; GO:0005575 [GO:0008284]; GO:0008283; GO:0042127; GO:0048522; GO:004469…	32.54	0.2102	6	9	376.97	0.2102	6	9	11.72	0.1274	2	3	139.33	0.1274	2	3	314	34.9	7.46
Q96DI7	U5 small nuclear ribonucleoprotein 40 kDa protein OS=Homo sapiens GN=SNRNP40 PE=1 SV=1 - [SNR40_HUMAN]	0.2101	3	5	5	10	protein binding	nucleus; organelle lumen; spliceosomal complex; cytoplasm	metabolic process	Pf00400	9410	[GO:0000375]; GO:0008380; GO:0006396; GO:0010467; GO:0016070; GO:0043170; GO:0044260; GO:0090304; GO:0071704; GO:0044237; GO:0006139; GO:0008152; GO:0009987; GO:0006725; GO:0034641; GO:0044238; GO:0046483; GO:1901360; GO:0008150; GO:0006807 [GO:0000398]; GO:0000377; GO:0006397; GO:0000375; GO:0006396; GO:0016071; GO:0008380; GO:0010467; GO:0016070; GO:0043170; GO:0044260; GO:0090304; GO:0071704; …	24.53	0.2101	5	5	236.19	0.2101	5	5		0				0			357	39.3	8.1
P15880	40S ribosomal protein S2 OS=Homo sapiens GN=RPS2 PE=1 SV=2 - [RS2_HUMAN]	0.2082	7	6	6	18	RNA binding; structural molecule activity; protein binding	nucleus; organelle lumen; cytoplasm; cytosol; ribosome	metabolic process; cell organization and biogenesis; transport; regulation of biological process	Pf00333; Pf03719	6187	[GO:0000184]; GO:0000956; GO:0006402; GO:0006401; GO:0016071; GO:0016070; GO:0034655; GO:0044265; GO:0044260; GO:0090304; GO:0006139; GO:0019439; GO:0044270; GO:0046700; GO:1901361; GO:0009057; GO:0044248; GO:0043170; GO:0044237; GO:0006725; GO:0034641; GO:0044238; GO:0046483; GO:1901360; GO:1901575; GO:0009056; GO:0071704; GO:0008152; GO:0009987; GO:0006807; GO:0008150 [GO:0003723]; GO:0003676; …	16.4	0.2082	6	6	160.58	0.2082	6	6	7.19	0.116	3	3	78.6	0.116	3	3	293	31.3	10.24
Q9Y3B4	Pre-mRNA branch site protein p14 OS=Homo sapiens GN=SF3B14 PE=1 SV=1 - [PM14_HUMAN]	0.208	1	2	2	6	nucleotide binding; RNA binding	nucleus; organelle lumen; spliceosomal complex	metabolic process	Pf00076	51639	[GO:0000166]; GO:0036094; GO:1901265; GO:0005488; GO:0097159; GO:1901363; GO:0003674 [GO:0000398]; GO:0000377; GO:0006397; GO:0000375; GO:0006396; GO:0016071; GO:0008380; GO:0010467; GO:0016070; GO:0043170; GO:0044260; GO:0090304; GO:0071704; GO:0044237; GO:0006139; GO:0008152; GO:0009987; GO:0006725; GO:0034641; GO:0044238; GO:0046483; GO:1901360; GO:0008150; GO:0006807 [GO:0003676]; GO:0097159;…	7.39	0.208	2	2	130.35	0.208	2	2	3.1	0.096	1	1	85.73	0.096	1	1	125	14.6	9.38
H0YMP2	SMAD family member 3 (Fragment) OS=Homo sapiens GN=SMAD3 PE=4 SV=1 - [H0YMP2_HUMAN]	0.2063	8	1	1	1	DNA binding; protein binding	nucleus; cytoplasm; membrane	metabolic process; regulation of biological process; development; cell differentiation; cell communication; response to stimulus; cell organization and biogenesis; cell proliferation; cellular component movement; cell death; defense response	Pf03165		[GO:0000122]; GO:0006357; GO:0006366; GO:0045892; GO:0006355; GO:0006351; GO:0010629; GO:0051253; GO:2000113; GO:0010468; GO:2000112; GO:2001141; GO:0010467; GO:0032774; GO:0034645; GO:0010605; GO:0016070; GO:0045934; GO:0051252; GO:0010558; GO:0031327; GO:0060255; GO:0010556; GO:0031326; GO:0043170; GO:0009059; GO:0034654; GO:0044249; GO:0044260; GO:0009892; GO:0090304; GO:0006139; GO:0019219; G…	0	0.2063	1	1		0				0				0			63	7.3	4.77
Q7L0Y3	Mitochondrial ribonuclease P protein 1 OS=Homo sapiens GN=RG9MTD1 PE=1 SV=2 - [MRRP1_HUMAN]	0.206	2	6	6	20	protein binding; catalytic activity	nucleus; organelle lumen; cytoplasm; mitochondrion	cell organization and biogenesis; metabolic process	Pf01746	54931	[GO:0000964]; GO:0000963; GO:0000966; GO:0000959; GO:0006396; GO:0007005; GO:0044710; GO:1902589; GO:0016070; GO:0010467; GO:0006996; GO:0008152; GO:0044699; GO:0044763; GO:0044260; GO:0090304; GO:0043170; GO:0009987; GO:0016043; GO:0008150; GO:0044237; GO:0006139; GO:0071704; GO:0071840; GO:0006725; GO:0034641; GO:0044238; GO:0046483; GO:1901360; GO:0006807 [GO:0005515]; GO:0005488; GO:0003674 […	19.88	0.206	6	7	128.03	0.206	6	7	8.67	0.0596	2	3	72.73	0.0596	2	3	403	47.3	9.36
P50454	Serpin H1 OS=Homo sapiens GN=SERPINH1 PE=1 SV=2 - [SERPH_HUMAN]	0.2057	13	6	6	14	enzyme regulator activity; protein binding	extracellular; cytoplasm; endoplasmic reticulum; organelle lumen	response to stimulus; metabolic process; regulation of biological process; cell organization and biogenesis	Pf00079	871	[GO:0004867]; GO:0004866; GO:0030414; GO:0061135; GO:0004857; GO:0061134; GO:0030234; GO:0003674 [GO:0005518]; GO:0005515; GO:0005488; GO:0003674 [GO:0005615]; GO:0044421; GO:0005575; GO:0005576 [GO:0005737]; GO:0044424; GO:0005622; GO:0044464; GO:0005575; GO:0005623 [GO:0005783]; GO:0012505; GO:0043231; GO:0044444; GO:0044464; GO:0043227; GO:0043229; GO:0005737; GO:0044424; GO:0005575; GO:000562…	26.1	0.2057	6	7	273.09	0.2057	6	7		0				0			418	46.4	8.69
Q9H299	SH3 domain-binding glutamic acid-rich-like protein 3 OS=Homo sapiens GN=SH3BGRL3 PE=1 SV=1 - [SH3L3_HUMAN]	0.2043	2	1	1	2	catalytic activity	nucleus; cytoplasm	metabolic process; cellular homeostasis; regulation of biological process	Pf00462; Pf04908	83442	[GO:0005634]; GO:0043231; GO:0043227; GO:0043229; GO:0043226; GO:0044424; GO:0005575; GO:0005622; GO:0044464; GO:0005623 [GO:0005737]; GO:0044424; GO:0005622; GO:0044464; GO:0005575; GO:0005623 [GO:0008152]; GO:0008150 [GO:0009055]; GO:0003674 [GO:0015035]; GO:0015036; GO:0016667; GO:0016491; GO:0003824; GO:0003674 [GO:0045454]; GO:0019725; GO:0050794; GO:0042592; GO:0044763; GO:0009987; GO:00507…	4.13	0.2043	1	1	32.75	0.2043	1	1		0				0			93	10.4	4.93
P62258	14-3-3 protein epsilon OS=Homo sapiens GN=YWHAE PE=1 SV=1 - [1433E_HUMAN]	0.2039	1	5	5	22	protein binding	cytoplasm; mitochondrion; cytosol; cytoskeleton; membrane; extracellular	cell differentiation; cellular component movement; development; regulation of biological process; transport; cell death; metabolic process; cell communication; response to stimulus; cell organization and biogenesis	Pf00244	7531	[GO:0000086]; GO:0044772; GO:0000278; GO:0044770; GO:0007049; GO:0022402; GO:0044763; GO:0009987; GO:0044699; GO:0008150 [GO:0000278]; GO:0007049; GO:0044763; GO:0009987; GO:0044699; GO:0008150 [GO:0001764]; GO:0016477; GO:0048699; GO:0048870; GO:0022008; GO:0006928; GO:0040011; GO:0051674; GO:0007399; GO:0030154; GO:0044763; GO:0008150; GO:0051179; GO:0048731; GO:0048869; GO:0009987; GO:0044699;…	19.48	0.2039	5	7	127.88	0.2039	5	7	10.63	0.1137	3	4	72.64	0.1137	3	4	255	29.2	4.74
Q9Y3F4	Serine-threonine kinase receptor-associated protein OS=Homo sapiens GN=STRAP PE=1 SV=1 - [STRAP_HUMAN]	0.2029	3	5	5	14	protein binding	nucleus; spliceosomal complex; cytoplasm; mitochondrion; cytosol; membrane	metabolic process; regulation of biological process; cell organization and biogenesis; cell communication; response to stimulus	Pf00400	11171	[GO:0000122]; GO:0006357; GO:0006366; GO:0045892; GO:0006355; GO:0006351; GO:0010629; GO:0051253; GO:2000113; GO:0010468; GO:2000112; GO:2001141; GO:0010467; GO:0032774; GO:0034645; GO:0010605; GO:0016070; GO:0045934; GO:0051252; GO:0010558; GO:0031327; GO:0060255; GO:0010556; GO:0031326; GO:0043170; GO:0009059; GO:0034654; GO:0044249; GO:0044260; GO:0009892; GO:0090304; GO:0006139; GO:0019219; G…	11.37	0.2029	5	5	206.63	0.2029	5	5	7.1	0.0971	2	2	142.03	0.0971	2	2	350	38.4	5.12
P61019	Ras-related protein Rab-2A OS=Homo sapiens GN=RAB2A PE=1 SV=1 - [RAB2A_HUMAN]	0.2028	7	3	3	8	nucleotide binding; catalytic activity	cytoplasm; Golgi; membrane; nucleus; vacuole; endoplasmic reticulum	metabolic process; transport; cell communication; regulation of biological process; response to stimulus	Pf00025; Pf00071; Pf04670; Pf08477	5862	[GO:0000139]; GO:0031090; GO:0044431; GO:0016020; GO:0043227; GO:0044422; GO:0005794; GO:0044444; GO:0044446; GO:0005575; GO:0043226; GO:0012505; GO:0043231; GO:0005737; GO:0044424; GO:0043229; GO:0044464; GO:0005622; GO:0005623 [GO:0000166]; GO:0036094; GO:1901265; GO:0005488; GO:0097159; GO:1901363; GO:0003674 [GO:0000278]; GO:0007049; GO:0044763; GO:0009987; GO:0044699; GO:0008150 [GO:0003924]…	7.5	0.2028	3	3	75.29	0.1509	2	2	4.21	0.1415	2	2	39.65	0.0896	1	1	212	23.5	6.54
P33552	Cyclin-dependent kinases regulatory subunit 2 OS=Homo sapiens GN=CKS2 PE=1 SV=1 - [CKS2_HUMAN]	0.2025	1	1	1	2	enzyme regulator activity		metabolic process; regulation of biological process; cell organization and biogenesis; reproduction; cell proliferation; cell communication; response to stimulus; cell division	Pf01111	1164	[GO:0000079]; GO:0051726; GO:0071900; GO:0007049; GO:0050794; GO:0045859; GO:0044763; GO:0009987; GO:0050789; GO:0001932; GO:0043549; GO:0044699; GO:0008150; GO:0065007; GO:0006468; GO:0031399; GO:0042325; GO:0051338; GO:0006464; GO:0016310; GO:0032268; GO:0019220; GO:0050790; GO:0036211; GO:0044267; GO:0006796; GO:0031323; GO:0051246; GO:0051174; GO:0019222; GO:0065009; GO:0019538; GO:0043412; G…	2.94	0.2025	1	1	47.34	0.2025	1	1		0				0			79	9.9	8.46
P09012	U1 small nuclear ribonucleoprotein A OS=Homo sapiens GN=SNRPA PE=1 SV=3 - [SNRPA_HUMAN]	0.2021	2	3	4	7	nucleotide binding; RNA binding; protein binding	nucleus; organelle lumen; spliceosomal complex	metabolic process	Pf00076	6626	[GO:0000166]; GO:0036094; GO:1901265; GO:0005488; GO:0097159; GO:1901363; GO:0003674 [GO:0000398]; GO:0000377; GO:0006397; GO:0000375; GO:0006396; GO:0016071; GO:0008380; GO:0010467; GO:0016070; GO:0043170; GO:0044260; GO:0090304; GO:0071704; GO:0044237; GO:0006139; GO:0008152; GO:0009987; GO:0006725; GO:0034641; GO:0044238; GO:0046483; GO:1901360; GO:0008150; GO:0006807 [GO:0003676]; GO:0097159;…	11.57	0.1348	3	3	130.46	0.2021	4	4		0				0			282	31.3	9.83
P62241	40S ribosomal protein S8 OS=Homo sapiens GN=RPS8 PE=1 SV=2 - [RS8_HUMAN]	0.2019	2	3	3	6	structural molecule activity	cytoplasm; cytosol; ribosome	metabolic process; cell organization and biogenesis; transport	Pf01201	6202	[GO:0000184]; GO:0000956; GO:0006402; GO:0006401; GO:0016071; GO:0016070; GO:0034655; GO:0044265; GO:0044260; GO:0090304; GO:0006139; GO:0019439; GO:0044270; GO:0046700; GO:1901361; GO:0009057; GO:0044248; GO:0043170; GO:0044237; GO:0006725; GO:0034641; GO:0044238; GO:0046483; GO:1901360; GO:1901575; GO:0009056; GO:0071704; GO:0008152; GO:0009987; GO:0006807; GO:0008150 [GO:0000462]; GO:0030490; …	10.14	0.2019	3	3	138.26	0.2019	3	3		0				0			208	24.2	10.32
P31947	14-3-3 protein sigma OS=Homo sapiens GN=SFN PE=1 SV=1 - [1433S_HUMAN]	0.2016	1	4	4	16	protein binding; enzyme regulator activity	extracellular; nucleus; cytoplasm; cytosol; membrane	metabolic process; regulation of biological process; cell communication; cell death; cell organization and biogenesis; response to stimulus; cell proliferation; cell differentiation; development; cell growth; transport	Pf00244	2810	[GO:0000079]; GO:0051726; GO:0071900; GO:0007049; GO:0050794; GO:0045859; GO:0044763; GO:0009987; GO:0050789; GO:0001932; GO:0043549; GO:0044699; GO:0008150; GO:0065007; GO:0006468; GO:0031399; GO:0042325; GO:0051338; GO:0006464; GO:0016310; GO:0032268; GO:0019220; GO:0050790; GO:0036211; GO:0044267; GO:0006796; GO:0031323; GO:0051246; GO:0051174; GO:0019222; GO:0065009; GO:0019538; GO:0043412; G…	15.03	0.2016	4	5	146.24	0.2016	4	5	10.06	0.1532	2	3	101.6	0.1532	2	3	248	27.8	4.74
Q14240	Eukaryotic initiation factor 4A-II OS=Homo sapiens GN=EIF4A2 PE=1 SV=2 - [IF4A2_HUMAN]	0.2015	7	1	8	21	nucleotide binding; RNA binding; catalytic activity; protein binding	cytoplasm; cytosol	metabolic process; regulation of biological process; cell communication; response to stimulus	Pf00270; Pf00271	1974	[GO:0000166]; GO:0036094; GO:1901265; GO:0005488; GO:0097159; GO:1901363; GO:0003674 [GO:0000288]; GO:0000956; GO:0006402; GO:0006401; GO:0016071; GO:0016070; GO:0034655; GO:0044265; GO:0044260; GO:0090304; GO:0006139; GO:0019439; GO:0044270; GO:0046700; GO:1901361; GO:0009057; GO:0044248; GO:0043170; GO:0044237; GO:0006725; GO:0034641; GO:0044238; GO:0046483; GO:1901360; GO:1901575; GO:0009056; …	20.71	0.2015	8	9	129.32	0.1843	7	8	5.3	0.0516	2	2	58.57	0.0516	2	2	407	46.4	5.48
Q9Y4Z0	U6 snRNA-associated Sm-like protein LSm4 OS=Homo sapiens GN=LSM4 PE=1 SV=1 - [LSM4_HUMAN]	0.2014	1	2	2	6	RNA binding; protein binding	nucleus; spliceosomal complex; cytoplasm; cytosol	metabolic process	Pf01423	25804	[GO:0000288]; GO:0000956; GO:0006402; GO:0006401; GO:0016071; GO:0016070; GO:0034655; GO:0044265; GO:0044260; GO:0090304; GO:0006139; GO:0019439; GO:0044270; GO:0046700; GO:1901361; GO:0009057; GO:0044248; GO:0043170; GO:0044237; GO:0006725; GO:0034641; GO:0044238; GO:0046483; GO:1901360; GO:1901575; GO:0009056; GO:0071704; GO:0008152; GO:0009987; GO:0006807; GO:0008150 [GO:0003723]; GO:0003676; …	7.48	0.2014	2	2	77.41	0.2014	2	2	4.09	0.0863	1	1	50.81	0.0863	1	1	139	15.3	9.99
P17844	Probable ATP-dependent RNA helicase DDX5 OS=Homo sapiens GN=DDX5 PE=1 SV=1 - [DDX5_HUMAN]	0.2003	2	8	11	25	nucleotide binding; RNA binding; catalytic activity; protein binding	nucleus; spliceosomal complex; organelle lumen	metabolic process; regulation of biological process; development; cell growth; cell communication; response to stimulus; cell differentiation; cell death	Pf00270; Pf00271; Pf08061	1655	[GO:0000122]; GO:0006357; GO:0006366; GO:0045892; GO:0006355; GO:0006351; GO:0010629; GO:0051253; GO:2000113; GO:0010468; GO:2000112; GO:2001141; GO:0010467; GO:0032774; GO:0034645; GO:0010605; GO:0016070; GO:0045934; GO:0051252; GO:0010558; GO:0031327; GO:0060255; GO:0010556; GO:0031326; GO:0043170; GO:0009059; GO:0034654; GO:0044249; GO:0044260; GO:0009892; GO:0090304; GO:0006139; GO:0019219; G…	32.89	0.2003	11	12	367.33	0.1873	10	11	2.95	0.0228	1	1	32.62	0.0228	1	1	614	69.1	8.92
P21266	Glutathione S-transferase Mu 3 OS=Homo sapiens GN=GSTM3 PE=1 SV=3 - [GSTM3_HUMAN]	0.2	1	4	4	14	catalytic activity; protein binding	cytoplasm; cytosol	metabolic process; response to stimulus; cell differentiation; development	Pf00043; Pf02798	2947	[GO:0004364]; GO:0016765; GO:0016740; GO:0003824; GO:0003674 [GO:0005515]; GO:0005488; GO:0003674 [GO:0005737]; GO:0044424; GO:0005622; GO:0044464; GO:0005575; GO:0005623 [GO:0005829]; GO:0044444; GO:0005737; GO:0044424; GO:0005622; GO:0044464; GO:0005575; GO:0005623 [GO:0006749]; GO:0006518; GO:0006575; GO:0006790; GO:0043603; GO:1901564; GO:0006520; GO:0044237; GO:0034641; GO:0006807; GO:007170…	9.7	0.2	4	4	47.83	0.16	3	3	9.7	0.2	4	4	52.73	0.16	3	3	225	26.5	5.54
Q00839	Heterogeneous nuclear ribonucleoprotein U OS=Homo sapiens GN=HNRNPU PE=1 SV=6 - [HNRPU_HUMAN]	0.2	3	10	10	43	nucleotide binding; DNA binding; RNA binding; protein binding	nucleus; organelle lumen; spliceosomal complex; cytoplasm; cell surface	metabolic process; regulation of biological process	Pf00622	3192	[GO:0000166]; GO:0036094; GO:1901265; GO:0005488; GO:0097159; GO:1901363; GO:0003674 [GO:0000398]; GO:0000377; GO:0006397; GO:0000375; GO:0006396; GO:0016071; GO:0008380; GO:0010467; GO:0016070; GO:0043170; GO:0044260; GO:0090304; GO:0071704; GO:0044237; GO:0006139; GO:0008152; GO:0009987; GO:0006725; GO:0034641; GO:0044238; GO:0046483; GO:1901360; GO:0008150; GO:0006807 [GO:0003676]; GO:0097159;…	56.33	0.2	10	15	571.81	0.2	10	16	23.27	0.057	4	6	218	0.057	4	6	825	90.5	6
Q9Y3U8	60S ribosomal protein L36 OS=Homo sapiens GN=RPL36 PE=1 SV=3 - [RL36_HUMAN]	0.2	1	2	2	4	structural molecule activity	nucleus; organelle lumen; cytoplasm; cytosol; ribosome	metabolic process; cell organization and biogenesis; transport	Pf01158	25873	[GO:0000184]; GO:0000956; GO:0006402; GO:0006401; GO:0016071; GO:0016070; GO:0034655; GO:0044265; GO:0044260; GO:0090304; GO:0006139; GO:0019439; GO:0044270; GO:0046700; GO:1901361; GO:0009057; GO:0044248; GO:0043170; GO:0044237; GO:0006725; GO:0034641; GO:0044238; GO:0046483; GO:1901360; GO:1901575; GO:0009056; GO:0071704; GO:0008152; GO:0009987; GO:0006807; GO:0008150 [GO:0003735]; GO:0005198; …	4.57	0.2	2	2	36.11	0.2	2	2		0				0			105	12.2	11.59
P38919	Eukaryotic initiation factor 4A-III OS=Homo sapiens GN=EIF4A3 PE=1 SV=4 - [IF4A3_HUMAN]	0.1995	1	5	8	22	nucleotide binding; RNA binding; catalytic activity; protein binding	nucleus; spliceosomal complex; cytoplasm; cytosol; organelle lumen	metabolic process; regulation of biological process; transport; cell communication; response to stimulus	Pf00270; Pf00271	9775	[GO:0000166]; GO:0036094; GO:1901265; GO:0005488; GO:0097159; GO:1901363; GO:0003674 [GO:0000184]; GO:0000956; GO:0006402; GO:0006401; GO:0016071; GO:0016070; GO:0034655; GO:0044265; GO:0044260; GO:0090304; GO:0006139; GO:0019439; GO:0044270; GO:0046700; GO:1901361; GO:0009057; GO:0044248; GO:0043170; GO:0044237; GO:0006725; GO:0034641; GO:0044238; GO:0046483; GO:1901360; GO:1901575; GO:0009056; …	22.06	0.1679	7	8	147.78	0.1995	8	12	1.75	0.017	1	1	24.91	0.017	1	1	411	46.8	6.73
O43809	Cleavage and polyadenylation specificity factor subunit 5 OS=Homo sapiens GN=NUDT21 PE=1 SV=1 - [CPSF5_HUMAN]	0.1982	2	4	4	11	RNA binding; protein binding; catalytic activity	nucleus; organelle lumen; cytoskeleton	metabolic process; cell organization and biogenesis		11051	[GO:0000398]; GO:0000377; GO:0006397; GO:0000375; GO:0006396; GO:0016071; GO:0008380; GO:0010467; GO:0016070; GO:0043170; GO:0044260; GO:0090304; GO:0071704; GO:0044237; GO:0006139; GO:0008152; GO:0009987; GO:0006725; GO:0034641; GO:0044238; GO:0046483; GO:1901360; GO:0008150; GO:0006807 [GO:0003723]; GO:0003676; GO:0097159; GO:1901363; GO:0005488; GO:0003674 [GO:0003729]; GO:0003723; GO:0003676;…	11.45	0.1982	4	5	99.79	0.1982	4	5		0			33.18	0.0308	1	1	227	26.2	8.82
O00483	NADH dehydrogenase [ubiquinone] 1 alpha subcomplex subunit 4 OS=Homo sapiens GN=NDUFA4 PE=1 SV=1 - [NDUA4_HUMAN]	0.1975	1	1	1	2	catalytic activity; transporter activity; protein binding	cytoplasm; mitochondrion; membrane	metabolic process; transport	Pf06522	4697	[GO:0004129]; GO:0015002; GO:0015078; GO:0016676; GO:0016491; GO:0015077; GO:0016675; GO:0003824; GO:0022890; GO:0003674; GO:0008324; GO:0015075; GO:0022891; GO:0022857; GO:0022892; GO:0005215 [GO:0005739]; GO:0043231; GO:0044444; GO:0043227; GO:0043229; GO:0005737; GO:0044424; GO:0043226; GO:0005622; GO:0044464; GO:0005575; GO:0005623 [GO:0005743]; GO:0019866; GO:0031966; GO:0031090; GO:0031967;…	3.09	0.1975	1	1	49.84	0.1975	1	1		0				0			81	9.4	9.38
Q8WVJ2	NudC domain-containing protein 2 OS=Homo sapiens GN=NUDCD2 PE=1 SV=1 - [NUDC2_HUMAN]	0.1975	2	2	2	6	protein binding	chromosome; cytoskeleton; cytoplasm		Pf04969	134492	[GO:0000775]; GO:0032993; GO:0044427; GO:0032991; GO:0005694; GO:0044446; GO:0005575; GO:0043232; GO:0043229; GO:0044422; GO:0044424; GO:0043228; GO:0043226; GO:0005622; GO:0044464; GO:0005623 [GO:0000776]; GO:0000775; GO:0043232; GO:0043234; GO:0044427; GO:0032993; GO:0043228; GO:0043229; GO:0032991; GO:0005694; GO:0044446; GO:0043226; GO:0044424; GO:0005575; GO:0044422; GO:0005622; GO:0044464; …	8.2	0.1975	2	2	77.94	0.1975	2	2	4.36	0.1783	1	1	44.67	0.1783	1	1	157	17.7	5.07
Q9P1F3	Costars family protein C6orf115 OS=Homo sapiens GN=C6orf115 PE=1 SV=1 - [CF115_HUMAN]	0.1975	2	1	1	2					58527		3.87	0.1975	1	1	60.6	0.1975	1	1		0				0			81	9.1	6.29
P62753	40S ribosomal protein S6 OS=Homo sapiens GN=RPS6 PE=1 SV=1 - [RS6_HUMAN]	0.1968	3	3	3	8	structural molecule activity; protein binding	nucleus; organelle lumen; cytoplasm; cytosol; ribosome	cell organization and biogenesis; metabolic process; transport; cell communication; regulation of biological process; response to stimulus; cell death	Pf01092	6194	[GO:0000028]; GO:0022618; GO:0042255; GO:0042274; GO:0022613; GO:0034622; GO:0071826; GO:0042254; GO:0070925; GO:0044085; GO:0065003; GO:0043933; GO:0006996; GO:0022607; GO:0071840; GO:0016043; GO:0009987; GO:0008150 [GO:0000184]; GO:0000956; GO:0006402; GO:0006401; GO:0016071; GO:0016070; GO:0034655; GO:0044265; GO:0044260; GO:0090304; GO:0006139; GO:0019439; GO:0044270; GO:0046700; GO:1901361; …	12.26	0.1968	3	3	125.16	0.1968	3	3	3.07	0.0482	1	1	38.26	0.0482	1	1	249	28.7	10.84
O14925	Mitochondrial import inner membrane translocase subunit Tim23 OS=Homo sapiens GN=TIMM23 PE=1 SV=1 - [TIM23_HUMAN]	0.1962	8	3	3	8	protein binding; transporter activity	cytoplasm; mitochondrion; membrane	cell organization and biogenesis; transport; metabolic process	Pf02466	100287932	[GO:0005515]; GO:0005488; GO:0003674 [GO:0005739]; GO:0043231; GO:0044444; GO:0043227; GO:0043229; GO:0005737; GO:0044424; GO:0043226; GO:0005622; GO:0044464; GO:0005575; GO:0005623 [GO:0005743]; GO:0019866; GO:0031966; GO:0031090; GO:0031967; GO:0044424; GO:0005740; GO:0044429; GO:0016020; GO:0043227; GO:0044422; GO:0031975; GO:0044446; GO:0005622; GO:0044464; GO:0005739; GO:0044444; GO:0005575;…	14.41	0.1962	3	3	197.23	0.1962	3	3	4.78	0.1053	1	1	72.77	0.1053	1	1	209	21.9	8.6
P61513	60S ribosomal protein L37a OS=Homo sapiens GN=RPL37A PE=1 SV=2 - [RL37A_HUMAN]	0.1957	2	1	1	4	structural molecule activity; metal ion binding	cytoplasm; cytosol; ribosome	metabolic process; cell organization and biogenesis; transport	Pf01780	6168	[GO:0000184]; GO:0000956; GO:0006402; GO:0006401; GO:0016071; GO:0016070; GO:0034655; GO:0044265; GO:0044260; GO:0090304; GO:0006139; GO:0019439; GO:0044270; GO:0046700; GO:1901361; GO:0009057; GO:0044248; GO:0043170; GO:0044237; GO:0006725; GO:0034641; GO:0044238; GO:0046483; GO:1901360; GO:1901575; GO:0009056; GO:0071704; GO:0008152; GO:0009987; GO:0006807; GO:0008150 [GO:0003735]; GO:0005198; …	4.89	0.1957	1	1	82.8	0.1957	1	1	4.89	0.1957	1	1	82.8	0.1957	1	1	92	10.3	10.43
P35268	60S ribosomal protein L22 OS=Homo sapiens GN=RPL22 PE=1 SV=2 - [RL22_HUMAN]	0.1953	1	2	2	4	RNA binding; structural molecule activity	cytoplasm; cytosol; ribosome	metabolic process; cell organization and biogenesis; transport; cell differentiation; development	Pf01776	6146	[GO:0000184]; GO:0000956; GO:0006402; GO:0006401; GO:0016071; GO:0016070; GO:0034655; GO:0044265; GO:0044260; GO:0090304; GO:0006139; GO:0019439; GO:0044270; GO:0046700; GO:1901361; GO:0009057; GO:0044248; GO:0043170; GO:0044237; GO:0006725; GO:0034641; GO:0044238; GO:0046483; GO:1901360; GO:1901575; GO:0009056; GO:0071704; GO:0008152; GO:0009987; GO:0006807; GO:0008150 [GO:0003723]; GO:0003676; …	3.49	0.1953	2	2	92.92	0.1953	2	2		0				0			128	14.8	9.19
O43676	NADH dehydrogenase [ubiquinone] 1 beta subcomplex subunit 3 OS=Homo sapiens GN=NDUFB3 PE=1 SV=3 - [NDUB3_HUMAN]	0.1939	2	2	2	5	catalytic activity	cytoplasm; mitochondrion; membrane	metabolic process; transport	Pf08122	4709	[GO:0005739]; GO:0043231; GO:0044444; GO:0043227; GO:0043229; GO:0005737; GO:0044424; GO:0043226; GO:0005622; GO:0044464; GO:0005575; GO:0005623 [GO:0005743]; GO:0019866; GO:0031966; GO:0031090; GO:0031967; GO:0044424; GO:0005740; GO:0044429; GO:0016020; GO:0043227; GO:0044422; GO:0031975; GO:0044446; GO:0005622; GO:0044464; GO:0005739; GO:0044444; GO:0005575; GO:0043226; GO:0043229; GO:0005623; …	2.23	0.1939	2	2	37.54	0.1224	1	1	2.23	0.1224	1	1	37.54	0.1224	1	1	98	11.4	9.2
Q6ZQR6	Putative uncharacterized protein FLJ45983 OS=Homo sapiens PE=5 SV=1 - [YJ015_HUMAN]	0.192	1	1	1	1					399717		0	0.192	1	1		0				0				0			125	12.7	9.57
P50151	Guanine nucleotide-binding protein G(I)/G(S)/G(O) subunit gamma-10 OS=Homo sapiens GN=GNG10 PE=1 SV=1 - [GBG10_HUMAN]	0.1912	1	1	1	2	catalytic activity; signal transducer activity	membrane	metabolic process; cell communication; regulation of biological process; response to stimulus	Pf00631	2790	[GO:0003924]; GO:0017111; GO:0016462; GO:0016818; GO:0016817; GO:0016787; GO:0003824; GO:0003674 [GO:0004871]; GO:0060089; GO:0003674 [GO:0005834]; GO:0031234; GO:0043234; GO:0044424; GO:0044459; GO:0019897; GO:0032991; GO:0005622; GO:0044464; GO:0005886; GO:0044425; GO:0019898; GO:0005575; GO:0005623; GO:0016020; GO:0071944 [GO:0005886]; GO:0016020; GO:0044464; GO:0071944; GO:0005575; GO:0005623…	2.59	0.1912	1	1	23.24	0.1912	1	1		0				0			68	7.2	7.85
P48735	Isocitrate dehydrogenase [NADP], mitochondrial OS=Homo sapiens GN=IDH2 PE=1 SV=2 - [IDHP_HUMAN]	0.1903	4	6	6	19	metal ion binding; catalytic activity; nucleotide binding	cytoplasm; mitochondrion; membrane; organelle lumen	metabolic process	Pf00180	3418	[GO:0000287]; GO:0046872; GO:0043169; GO:0043167; GO:0005488; GO:0003674 [GO:0004450]; GO:0004448; GO:0016616; GO:0016614; GO:0016491; GO:0003824; GO:0003674 [GO:0005739]; GO:0043231; GO:0044444; GO:0043227; GO:0043229; GO:0005737; GO:0044424; GO:0043226; GO:0005622; GO:0044464; GO:0005575; GO:0005623 [GO:0005743]; GO:0019866; GO:0031966; GO:0031090; GO:0031967; GO:0044424; GO:0005740; GO:0044429…	15.76	0.1571	5	6	173.17	0.1903	6	6	13.34	0.1217	3	4	131.86	0.1217	3	3	452	50.9	8.69
Q13573	SNW domain-containing protein 1 OS=Homo sapiens GN=SNW1 PE=1 SV=1 - [SNW1_HUMAN]	0.1903	5	8	8	22	protein binding	chromosome; nucleus; organelle lumen; spliceosomal complex	metabolic process; regulation of biological process; cell communication; response to stimulus; cell death; cell differentiation; development; cell organization and biogenesis	Pf02731	22938	[GO:0000122]; GO:0006357; GO:0006366; GO:0045892; GO:0006355; GO:0006351; GO:0010629; GO:0051253; GO:2000113; GO:0010468; GO:2000112; GO:2001141; GO:0010467; GO:0032774; GO:0034645; GO:0010605; GO:0016070; GO:0045934; GO:0051252; GO:0010558; GO:0031327; GO:0060255; GO:0010556; GO:0031326; GO:0043170; GO:0009059; GO:0034654; GO:0044249; GO:0044260; GO:0009892; GO:0090304; GO:0006139; GO:0019219; G…	21.76	0.1455	6	7	279.12	0.1735	7	9	6.13	0.041	2	2	142.13	0.0821	3	4	536	61.5	9.52
P62820	Ras-related protein Rab-1A OS=Homo sapiens GN=RAB1A PE=1 SV=3 - [RAB1A_HUMAN]	0.1902	62	1	3	16	nucleotide binding; catalytic activity; protein binding	cytoplasm; Golgi; membrane; nucleus; endoplasmic reticulum	cell communication; cell organization and biogenesis; metabolic process; response to stimulus; transport; regulation of biological process; cellular component movement; defense response	Pf00009; Pf00025; Pf00071; Pf04670; Pf08477; Pf09439	5861	[GO:0000045]; GO:0007033; GO:0016236; GO:0070925; GO:0006996; GO:0006914; GO:0009267; GO:0044712; GO:0022607; GO:0009987; GO:0016043; GO:0044248; GO:0031669; GO:0033554; GO:0042594; GO:0009056; GO:0044710; GO:0044085; GO:0008150; GO:0071840; GO:0044237; GO:0031667; GO:0031668; GO:0006950; GO:0051716; GO:0008152; GO:0044699; GO:0009991; GO:0007154; GO:0071496; GO:0050896; GO:0009605; GO:0044763 [G…	12.62	0.1902	3	5	185.76	0.1902	3	5	7.2	0.1366	2	3	124.44	0.1366	2	3	205	22.7	6.21
Q9BV40	Vesicle-associated membrane protein 8 OS=Homo sapiens GN=VAMP8 PE=1 SV=1 - [VAMP8_HUMAN]	0.19	2	1	1	2	protein binding	cytoplasm; mitochondrion; vacuole; membrane; endosome	cell communication; cell organization and biogenesis; metabolic process; response to stimulus; transport; regulation of biological process	Pf00957	8673	[GO:0000046]; GO:0016236; GO:0048284; GO:0090174; GO:1902589; GO:0006914; GO:0009267; GO:0044712; GO:0006996; GO:0044801; GO:0044763; GO:0044248; GO:0031669; GO:0033554; GO:0042594; GO:0009056; GO:0044710; GO:0009987; GO:0016043; GO:0044802; GO:0061025; GO:0044699; GO:0044237; GO:0031667; GO:0031668; GO:0006950; GO:0051716; GO:0008152; GO:0008150; GO:0071840; GO:0061024; GO:0009991; GO:0007154; G…	5.31	0.19	1	1	80.88	0.19	1	1		0				0			100	11.4	7.34
Q96DA6	Mitochondrial import inner membrane translocase subunit TIM14 OS=Homo sapiens GN=DNAJC19 PE=1 SV=3 - [TIM14_HUMAN]	0.1897	4	2	2	6	protein binding	cytoplasm; mitochondrion; membrane	metabolic process; cell organization and biogenesis; transport; development; reproduction	Pf00226	131118	[GO:0005739]; GO:0043231; GO:0044444; GO:0043227; GO:0043229; GO:0005737; GO:0044424; GO:0043226; GO:0005622; GO:0044464; GO:0005575; GO:0005623 [GO:0005743]; GO:0019866; GO:0031966; GO:0031090; GO:0031967; GO:0044424; GO:0005740; GO:0044429; GO:0016020; GO:0043227; GO:0044422; GO:0031975; GO:0044446; GO:0005622; GO:0044464; GO:0005739; GO:0044444; GO:0005575; GO:0043226; GO:0043229; GO:0005623; …	4.18	0.1897	2	2	38.02	0.1207	1	1	2.36	0.1207	1	1	38.02	0.1897	2	2	116	12.5	10.1
P55795	Heterogeneous nuclear ribonucleoprotein H2 OS=Homo sapiens GN=HNRNPH2 PE=1 SV=1 - [HNRH2_HUMAN]	0.1893	2	2	9	30	nucleotide binding; RNA binding	nucleus; organelle lumen; cytoplasm; cytoskeleton	metabolic process	Pf00076; Pf08080	3188	[GO:0000166]; GO:0036094; GO:1901265; GO:0005488; GO:0097159; GO:1901363; GO:0003674 [GO:0000398]; GO:0000377; GO:0006397; GO:0000375; GO:0006396; GO:0016071; GO:0008380; GO:0010467; GO:0016070; GO:0043170; GO:0044260; GO:0090304; GO:0071704; GO:0044237; GO:0006139; GO:0008152; GO:0009987; GO:0006725; GO:0034641; GO:0044238; GO:0046483; GO:1901360; GO:0008150; GO:0006807 [GO:0003676]; GO:0097159;…	35.07	0.1893	9	16	367.36	0.1715	8	14		0				0			449	49.2	6.3
Q8NHZ8	Anaphase-promoting complex subunit CDC26 OS=Homo sapiens GN=CDC26 PE=1 SV=1 - [CDC26_HUMAN]	0.1882	1	2	2	6	protein binding	nucleus; organelle lumen; cytoplasm; cytosol	cell division; cell organization and biogenesis; regulation of biological process; metabolic process	Pf10471	246184	[GO:0000075]; GO:0022402; GO:0007049; GO:0044763; GO:0009987; GO:0044699; GO:0008150 [GO:0000278]; GO:0007049; GO:0044763; GO:0009987; GO:0044699; GO:0008150 [GO:0005515]; GO:0005488; GO:0003674 [GO:0005634]; GO:0043231; GO:0043227; GO:0043229; GO:0043226; GO:0044424; GO:0005575; GO:0005622; GO:0044464; GO:0005623 [GO:0005654]; GO:0031981; GO:0044428; GO:0070013; GO:0005634; GO:0044446; GO:004323…	2.59	0.1882	2	2	39.96	0.1882	2	2	2.59	0.1412	1	1	33.14	0.1412	1	1	85	9.8	6.81
E9PKD1	Torsin A-interacting protein 1 (Fragment) OS=Homo sapiens GN=TOR1AIP1 PE=4 SV=1 - [E9PKD1_HUMAN]	0.188	7	4	4	4		membrane		Pf05609		[GO:0016021]; GO:0031224; GO:0044425; GO:0005575; GO:0016020	17.28	0.188	4	4		0				0				0			415	47.4	9.51
Q15785	Mitochondrial import receptor subunit TOM34 OS=Homo sapiens GN=TOMM34 PE=1 SV=2 - [TOM34_HUMAN]	0.1877	2	3	3	6	protein binding	cytoplasm; mitochondrion; membrane	cell organization and biogenesis; transport	Pf00515	10953	[GO:0005515]; GO:0005488; GO:0003674 [GO:0005737]; GO:0044424; GO:0005622; GO:0044464; GO:0005575; GO:0005623 [GO:0005739]; GO:0043231; GO:0044444; GO:0043227; GO:0043229; GO:0005737; GO:0044424; GO:0043226; GO:0005622; GO:0044464; GO:0005575; GO:0005623 [GO:0005741]; GO:0031966; GO:0031968; GO:0005740; GO:0031090; GO:0044429; GO:0019867; GO:0031967; GO:0044424; GO:0016020; GO:0043227; GO:0044422…	11.77	0.1877	3	3	144.07	0.1877	3	3		0				0			309	34.5	8.98
Q9BRA2	Thioredoxin domain-containing protein 17 OS=Homo sapiens GN=TXNDC17 PE=1 SV=1 - [TXD17_HUMAN]	0.187	1	2	2	3	antioxidant activity; catalytic activity; protein binding	cytoplasm; cytosol	metabolic process; cell communication; regulation of biological process; response to stimulus	Pf06110	84817	[GO:0004601]; GO:0016209; GO:0016684; GO:0003674; GO:0016491; GO:0003824 [GO:0005515]; GO:0005488; GO:0003674 [GO:0005737]; GO:0044424; GO:0005622; GO:0044464; GO:0005575; GO:0005623 [GO:0005829]; GO:0044444; GO:0005737; GO:0044424; GO:0005622; GO:0044464; GO:0005575; GO:0005623 [GO:0008152]; GO:0008150 [GO:0009055]; GO:0003674 [GO:0033209]; GO:0019221; GO:0071356; GO:0007166; GO:0071345; GO:0034…	2.98	0.187	2	2	91.31	0.1138	1	1		0				0			123	13.9	5.52
Q13263	Transcription intermediary factor 1-beta OS=Homo sapiens GN=TRIM28 PE=1 SV=5 - [TIF1B_HUMAN]	0.1856	1	7	7	16	DNA binding; catalytic activity; protein binding; metal ion binding	chromosome; nucleus; organelle lumen	metabolic process; regulation of biological process; cell differentiation; cell organization and biogenesis; development; response to stimulus; transport	Pf00628; Pf00643	10155	[GO:0000122]; GO:0006357; GO:0006366; GO:0045892; GO:0006355; GO:0006351; GO:0010629; GO:0051253; GO:2000113; GO:0010468; GO:2000112; GO:2001141; GO:0010467; GO:0032774; GO:0034645; GO:0010605; GO:0016070; GO:0045934; GO:0051252; GO:0010558; GO:0031327; GO:0060255; GO:0010556; GO:0031326; GO:0043170; GO:0009059; GO:0034654; GO:0044249; GO:0044260; GO:0009892; GO:0090304; GO:0006139; GO:0019219; G…	33.62	0.1856	7	8	283.62	0.1856	7	8		0				0			835	88.5	5.77
Q08257	Quinone oxidoreductase OS=Homo sapiens GN=CRYZ PE=1 SV=1 - [QOR_HUMAN]	0.1854	5	3	3	6	RNA binding; catalytic activity; metal ion binding; nucleotide binding	cytoplasm; Golgi; cytosol	metabolic process; response to stimulus; cell organization and biogenesis	Pf00107; Pf08240	1429	[GO:0003723]; GO:0003676; GO:0097159; GO:1901363; GO:0005488; GO:0003674 [GO:0003730]; GO:0003729; GO:0003723; GO:0003676; GO:0097159; GO:1901363; GO:0005488; GO:0003674 [GO:0003960]; GO:0016655; GO:0016651; GO:0016491; GO:0003824; GO:0003674 [GO:0005737]; GO:0044424; GO:0005622; GO:0044464; GO:0005575; GO:0005623 [GO:0005794]; GO:0012505; GO:0043231; GO:0044444; GO:0044464; GO:0043227; GO:004322…	12.84	0.1854	3	3	119.96	0.1854	3	3		0				0			329	35.2	8.44
Q99470	Stromal cell-derived factor 2 OS=Homo sapiens GN=SDF2 PE=1 SV=2 - [SDF2_HUMAN]	0.1848	1	2	2	10	catalytic activity	extracellular; membrane	metabolic process	Pf02815	6388	[GO:0004169]; GO:0000030; GO:0016758; GO:0016757; GO:0016740; GO:0003824; GO:0003674 [GO:0005576]; GO:0005575 [GO:0005615]; GO:0044421; GO:0005575; GO:0005576 [GO:0006486]; GO:0006464; GO:0009101; GO:0043413; GO:0044763; GO:0036211; GO:0044267; GO:0009100; GO:0034645; GO:1901137; GO:0043412; GO:0070085; GO:0009987; GO:0044699; GO:0019538; GO:0044260; GO:1901135; GO:0009059; GO:0044249; GO:1901576…	13.62	0.1848	2	3	157.74	0.1848	2	3	7.69	0.0711	1	2	58.01	0.0711	1	2	211	23	7.33
P16152	Carbonyl reductase [NADPH] 1 OS=Homo sapiens GN=CBR1 PE=1 SV=3 - [CBR1_HUMAN]	0.1841	5	4	4	10	nucleotide binding; catalytic activity	cytoplasm; cytosol	metabolic process	Pf00106; Pf01370; Pf08659	873	[GO:0000166]; GO:0036094; GO:1901265; GO:0005488; GO:0097159; GO:1901363; GO:0003674 [GO:0003824]; GO:0003674 [GO:0004090]; GO:0016616; GO:0016614; GO:0016491; GO:0003824; GO:0003674 [GO:0005737]; GO:0044424; GO:0005622; GO:0044464; GO:0005575; GO:0005623 [GO:0005829]; GO:0044444; GO:0005737; GO:0044424; GO:0005622; GO:0044464; GO:0005575; GO:0005623 [GO:0008152]; GO:0008150 [GO:0008168]; GO:0016…	13.02	0.1841	4	5	109.13	0.1841	4	5		0				0			277	30.4	8.32
P62899	60S ribosomal protein L31 OS=Homo sapiens GN=RPL31 PE=1 SV=1 - [RL31_HUMAN]	0.184	5	1	1	2	RNA binding; structural molecule activity	cytoplasm; cytosol; ribosome	metabolic process; cell organization and biogenesis; transport	Pf01198	6160	[GO:0000184]; GO:0000956; GO:0006402; GO:0006401; GO:0016071; GO:0016070; GO:0034655; GO:0044265; GO:0044260; GO:0090304; GO:0006139; GO:0019439; GO:0044270; GO:0046700; GO:1901361; GO:0009057; GO:0044248; GO:0043170; GO:0044237; GO:0006725; GO:0034641; GO:0044238; GO:0046483; GO:1901360; GO:1901575; GO:0009056; GO:0071704; GO:0008152; GO:0009987; GO:0006807; GO:0008150 [GO:0003723]; GO:0003676; …	4.97	0.184	1	1	50.95	0.184	1	1		0				0			125	14.5	10.54
P26885	Peptidyl-prolyl cis-trans isomerase FKBP2 OS=Homo sapiens GN=FKBP2 PE=1 SV=2 - [FKBP2_HUMAN]	0.1831	2	2	2	6	catalytic activity; protein binding	cytoplasm; endoplasmic reticulum; membrane	metabolic process	Pf00254	2286	[GO:0000413]; GO:0018208; GO:0018193; GO:0006464; GO:0036211; GO:0044267; GO:0019538; GO:0043412; GO:0044260; GO:0043170; GO:0044238; GO:0044237; GO:0071704; GO:0008152; GO:0009987; GO:0008150 [GO:0003755]; GO:0016859; GO:0016853; GO:0003824; GO:0003674 [GO:0005515]; GO:0005488; GO:0003674 [GO:0005528]; GO:0005527; GO:0008144; GO:0097159; GO:1901363; GO:0005488; GO:0003674 [GO:0005783]; GO:001250…	5.48	0.1831	2	2	92.17	0.1831	2	2	3.19	0.0986	1	1	70.39	0.0986	1	1	142	15.6	9.13
Q8WYQ3	Coiled-coil-helix-coiled-coil-helix domain-containing protein 10, mitochondrial OS=Homo sapiens GN=CHCHD10 PE=1 SV=1 - [CHC10_HUMAN]	0.1831	3	1	1	4		cytoplasm; mitochondrion	metabolic process; regulation of biological process		400916	[GO:0003674] [GO:0005739]; GO:0043231; GO:0044444; GO:0043227; GO:0043229; GO:0005737; GO:0044424; GO:0043226; GO:0005622; GO:0044464; GO:0005575; GO:0005623 [GO:0006119]; GO:0006091; GO:0016310; GO:0044237; GO:0006796; GO:0008152; GO:0009987; GO:0006793; GO:0008150 [GO:0006754]; GO:0009152; GO:0009168; GO:0009206; GO:0046034; GO:0046129; GO:0006164; GO:0009150; GO:0009260; GO:0009127; GO:0009156…	18	0.1831	1	2	182.38	0.1831	1	2		0				0			142	14.1	7.84
P27695	DNA-(apurinic or apyrimidinic site) lyase OS=Homo sapiens GN=APEX1 PE=1 SV=2 - [APEX1_HUMAN]	0.1824	7	3	3	12	DNA binding; RNA binding; catalytic activity; protein binding; metal ion binding	nucleus; organelle lumen; cytoplasm; mitochondrion; endoplasmic reticulum; cytoskeleton; ribosome	metabolic process; response to stimulus; regulation of biological process; cellular component movement; cellular homeostasis	Pf03372	328	[GO:0000737]; GO:0006308; GO:0090305; GO:0006259; GO:0034655; GO:0044265; GO:0090304; GO:0044260; GO:0006139; GO:0019439; GO:0044270; GO:0046700; GO:1901361; GO:0009057; GO:0044248; GO:0043170; GO:0044237; GO:0006725; GO:0034641; GO:0044238; GO:0046483; GO:1901360; GO:1901575; GO:0009056; GO:0071704; GO:0008152; GO:0009987; GO:0006807; GO:0008150 [GO:0003677]; GO:0003676; GO:0097159; GO:1901363; …	17.04	0.1824	3	4	158.45	0.1824	3	4	7.96	0.0597	1	2	68.52	0.0597	1	2	318	35.5	8.12
P00374	Dihydrofolate reductase OS=Homo sapiens GN=DHFR PE=1 SV=2 - [DYR_HUMAN]	0.1818	2	2	2	6	RNA binding; catalytic activity; nucleotide binding	nucleus; organelle lumen; cytoplasm; cytosol	metabolic process; regulation of biological process; response to stimulus	Pf00186	1719	[GO:0000082]; GO:0044772; GO:0000278; GO:0044770; GO:0007049; GO:0022402; GO:0044763; GO:0009987; GO:0044699; GO:0008150 [GO:0000083]; GO:0000082; GO:0006357; GO:0022402; GO:0044772; GO:0006355; GO:0006366; GO:0007049; GO:0044763; GO:0000278; GO:0044770; GO:0006351; GO:0010468; GO:2000112; GO:2001141; GO:0009987; GO:0044699; GO:0010467; GO:0032774; GO:0034645; GO:0060255; GO:0010556; GO:0031326; …	2.27	0.0856	1	1	90.44	0.1818	2	2	2.27	0.0856	1	1	90.94	0.1818	2	2	187	21.4	7.42
P60981	Destrin OS=Homo sapiens GN=DSTN PE=1 SV=3 - [DEST_HUMAN]	0.1818	3	2	2	4	protein binding	cytoplasm; cytoskeleton	cell division; cellular component movement; cell organization and biogenesis; regulation of biological process	Pf00241	11034	[GO:0000910]; GO:0022402; GO:0051301; GO:0007049; GO:0044763; GO:0009987; GO:0044699; GO:0008150 [GO:0003779]; GO:0008092; GO:0005515; GO:0005488; GO:0003674 [GO:0005622]; GO:0044464; GO:0005575; GO:0005623 [GO:0005737]; GO:0044424; GO:0005622; GO:0044464; GO:0005575; GO:0005623 [GO:0006928]; GO:0044763; GO:0009987; GO:0044699; GO:0008150 [GO:0008154]; GO:0007015; GO:0030036; GO:0071822; GO:00070…	8.32	0.1818	2	2	88.47	0.1818	2	2		0				0			165	18.5	7.85
P23396	40S ribosomal protein S3 OS=Homo sapiens GN=RPS3 PE=1 SV=2 - [RS3_HUMAN]	0.1811	13	5	5	12	DNA binding; RNA binding; structural molecule activity; catalytic activity; protein binding	nucleus; cytoplasm; cytosol; ribosome; membrane	metabolic process; cell organization and biogenesis; transport; cell death; regulation of biological process; response to stimulus	Pf00189; Pf07650	6188	[GO:0000184]; GO:0000956; GO:0006402; GO:0006401; GO:0016071; GO:0016070; GO:0034655; GO:0044265; GO:0044260; GO:0090304; GO:0006139; GO:0019439; GO:0044270; GO:0046700; GO:1901361; GO:0009057; GO:0044248; GO:0043170; GO:0044237; GO:0006725; GO:0034641; GO:0044238; GO:0046483; GO:1901360; GO:1901575; GO:0009056; GO:0071704; GO:0008152; GO:0009987; GO:0006807; GO:0008150 [GO:0003684]; GO:0003677; …	11.4	0.1811	5	5	141.67	0.1811	5	5	0	0.0329	1	1	34.39	0.0329	1	1	243	26.7	9.66
P12268	Inosine-5'-monophosphate dehydrogenase 2 OS=Homo sapiens GN=IMPDH2 PE=1 SV=2 - [IMDH2_HUMAN]	0.1809	4	8	8	29	nucleotide binding; DNA binding; RNA binding; catalytic activity; protein binding; metal ion binding	nucleus; cytoplasm; membrane; cytosol	metabolic process; cell proliferation; cell organization and biogenesis; development; response to stimulus	Pf00478; Pf00571; Pf00977; Pf01070; Pf03060	3615	[GO:0000105]; GO:0006547; GO:0018130; GO:0019438; GO:1901362; GO:1901607; GO:0052803; GO:1901605; GO:0044249; GO:0046483; GO:0006725; GO:1901360; GO:1901576; GO:0008652; GO:0034641; GO:1901564; GO:0006520; GO:0009058; GO:0044237; GO:0071704; GO:0046394; GO:1901566; GO:0006807; GO:0019752; GO:0044238; GO:0008152; GO:0009987; GO:0016053; GO:0043436; GO:0008150; GO:0006082; GO:0044283; GO:0044281; G…	37.65	0.1809	8	12	386.66	0.1634	7	11	11.45	0.0311	2	3	147.05	0.0311	2	3	514	55.8	6.9
C9JYY8	Grainyhead-like 1 (Drosophila) OS=Homo sapiens GN=GRHL1 PE=4 SV=1 - [C9JYY8_HUMAN]	0.1806	2	1	1	1								0				0			2.34	0.1806	1	1		0			72	8.2	7.33
P50213	Isocitrate dehydrogenase [NAD] subunit alpha, mitochondrial OS=Homo sapiens GN=IDH3A PE=1 SV=1 - [IDH3A_HUMAN]	0.1803	9	8	8	17	metal ion binding; catalytic activity; nucleotide binding	cytoplasm; mitochondrion; organelle lumen	metabolic process	Pf00180	3419	[GO:0000287]; GO:0046872; GO:0043169; GO:0043167; GO:0005488; GO:0003674 [GO:0004449]; GO:0004448; GO:0016616; GO:0016614; GO:0016491; GO:0003824; GO:0003674 [GO:0005739]; GO:0043231; GO:0044444; GO:0043227; GO:0043229; GO:0005737; GO:0044424; GO:0043226; GO:0005622; GO:0044464; GO:0005575; GO:0005623 [GO:0005759]; GO:0044429; GO:0070013; GO:0005739; GO:0044444; GO:0044446; GO:0043233; GO:0043231…	13.66	0.1803	8	8	197.07	0.1803	8	8		0			27.82	0.0219	1	1	366	39.6	6.92
P14927	Cytochrome b-c1 complex subunit 7 OS=Homo sapiens GN=UQCRB PE=1 SV=2 - [QCR7_HUMAN]	0.1802	3	2	3	8	catalytic activity; transporter activity	cytoplasm; mitochondrion; membrane	metabolic process; transport	Pf02271	7381	[GO:0005739]; GO:0043231; GO:0044444; GO:0043227; GO:0043229; GO:0005737; GO:0044424; GO:0043226; GO:0005622; GO:0044464; GO:0005575; GO:0005623 [GO:0005743]; GO:0019866; GO:0031966; GO:0031090; GO:0031967; GO:0044424; GO:0005740; GO:0044429; GO:0016020; GO:0043227; GO:0044422; GO:0031975; GO:0044446; GO:0005622; GO:0044464; GO:0005739; GO:0044444; GO:0005575; GO:0043226; GO:0043229; GO:0005623; …	10.86	0.1802	3	3	110.2	0.1802	3	3	3.22	0.1441	1	1	35.09	0.1441	1	1	111	13.5	8.78
Q9BPW8	Protein NipSnap homolog 1 OS=Homo sapiens GN=NIPSNAP1 PE=1 SV=1 - [NIPS1_HUMAN]	0.1796	2	3	5	15		cytoplasm; mitochondrion; membrane		Pf07978	8508	[GO:0005739]; GO:0043231; GO:0044444; GO:0043227; GO:0043229; GO:0005737; GO:0044424; GO:0043226; GO:0005622; GO:0044464; GO:0005575; GO:0005623 [GO:0005743]; GO:0019866; GO:0031966; GO:0031090; GO:0031967; GO:0044424; GO:0005740; GO:0044429; GO:0016020; GO:0043227; GO:0044422; GO:0031975; GO:0044446; GO:0005622; GO:0044464; GO:0005739; GO:0044444; GO:0005575; GO:0043226; GO:0043229; GO:0005623; …	12.87	0.1796	5	8	136.64	0.1796	5	7		0				0			284	33.3	9.31
Q9H2U2	Inorganic pyrophosphatase 2, mitochondrial OS=Homo sapiens GN=PPA2 PE=1 SV=2 - [IPYR2_HUMAN]	0.1796	4	4	4	11	metal ion binding; catalytic activity	cytoplasm; mitochondrion; organelle lumen	metabolic process	Pf00719	27068	[GO:0000287]; GO:0046872; GO:0043169; GO:0043167; GO:0005488; GO:0003674 [GO:0004427]; GO:0016462; GO:0016818; GO:0016817; GO:0016787; GO:0003824; GO:0003674 [GO:0004722]; GO:0004721; GO:0016791; GO:0042578; GO:0016788; GO:0016787; GO:0003824; GO:0003674 [GO:0005737]; GO:0044424; GO:0005622; GO:0044464; GO:0005575; GO:0005623 [GO:0005739]; GO:0043231; GO:0044444; GO:0043227; GO:0043229; GO:000573…	16.43	0.1796	4	5	141.34	0.1557	3	4	0	0.0419	1	1	28.15	0.0419	1	1	334	37.9	7.39
P43243	Matrin-3 OS=Homo sapiens GN=MATR3 PE=1 SV=2 - [MATR3_HUMAN]	0.1795	14	9	9	30	nucleotide binding; RNA binding; structural molecule activity; protein binding; metal ion binding	nucleus; membrane; organelle lumen			9782	[GO:0000166]; GO:0036094; GO:1901265; GO:0005488; GO:0097159; GO:1901363; GO:0003674 [GO:0003676]; GO:0097159; GO:1901363; GO:0005488; GO:0003674 [GO:0003723]; GO:0003676; GO:0097159; GO:1901363; GO:0005488; GO:0003674 [GO:0005198]; GO:0003674 [GO:0005515]; GO:0005488; GO:0003674 [GO:0005634]; GO:0043231; GO:0043227; GO:0043229; GO:0043226; GO:0044424; GO:0005575; GO:0005622; GO:0044464; GO:00056…	58.61	0.1795	9	14	478.48	0.1795	9	14	2.89	0.0153	1	1	39.71	0.0153	1	1	847	94.6	6.25
O00571	ATP-dependent RNA helicase DDX3X OS=Homo sapiens GN=DDX3X PE=1 SV=3 - [DDX3X_HUMAN]	0.1782	3	3	10	25	nucleotide binding; DNA binding; RNA binding; catalytic activity; protein binding	nucleus; cytoplasm; mitochondrion; membrane; organelle lumen; cytosol; ribosome	metabolic process; regulation of biological process; cell death; cell communication; response to stimulus; cell growth; cell organization and biogenesis; defense response	Pf00270; Pf00271	1654	[GO:0000166]; GO:0036094; GO:1901265; GO:0005488; GO:0097159; GO:1901363; GO:0003674 [GO:0002376]; GO:0008150 [GO:0003676]; GO:0097159; GO:1901363; GO:0005488; GO:0003674 [GO:0003677]; GO:0003676; GO:0097159; GO:1901363; GO:0005488; GO:0003674 [GO:0003723]; GO:0003676; GO:0097159; GO:1901363; GO:0005488; GO:0003674 [GO:0004003]; GO:0003678; GO:0008026; GO:0008094; GO:0004386; GO:0042623; GO:00700…	17.94	0.1133	7	8	555.47	0.1782	10	12	2.05	0.0257	2	2	172.04	0.077	3	3	662	73.2	7.18
Q9BZL1	Ubiquitin-like protein 5 OS=Homo sapiens GN=UBL5 PE=1 SV=1 - [UBL5_HUMAN]	0.1781	1	2	2	8	protein binding	cytoplasm		Pf00240	59286	[GO:0003674] [GO:0005515]; GO:0005488; GO:0003674 [GO:0005737]; GO:0044424; GO:0005622; GO:0044464; GO:0005575; GO:0005623 [GO:0008150]	6.46	0.1781	2	2	79.7	0.1781	2	2	6.46	0.1781	2	2	84.78	0.1781	2	2	73	8.5	8.44
Q14103	Heterogeneous nuclear ribonucleoprotein D0 OS=Homo sapiens GN=HNRNPD PE=1 SV=1 - [HNRPD_HUMAN]	0.1775	9	3	5	12	nucleotide binding; DNA binding; RNA binding; protein binding	nucleus; organelle lumen; cytoplasm; cytosol	metabolic process; regulation of biological process	Pf00076	3184	[GO:0000166]; GO:0036094; GO:1901265; GO:0005488; GO:0097159; GO:1901363; GO:0003674 [GO:0000398]; GO:0000377; GO:0006397; GO:0000375; GO:0006396; GO:0016071; GO:0008380; GO:0010467; GO:0016070; GO:0043170; GO:0044260; GO:0090304; GO:0071704; GO:0044237; GO:0006139; GO:0008152; GO:0009987; GO:0006725; GO:0034641; GO:0044238; GO:0046483; GO:1901360; GO:0008150; GO:0006807 [GO:0003676]; GO:0097159;…	11.28	0.1775	5	5	60.45	0.1775	5	5	2.39	0.0282	1	1	21.32	0.0282	1	1	355	38.4	7.81
Q8IVT2	Uncharacterized protein C19orf21 OS=Homo sapiens GN=C19orf21 PE=1 SV=1 - [CS021_HUMAN]	0.1767	1	7	7	14	protein binding	cytoplasm; cytoskeleton	cell division; cell organization and biogenesis		126353	[GO:0003779]; GO:0008092; GO:0005515; GO:0005488; GO:0003674 [GO:0005737]; GO:0044424; GO:0005622; GO:0044464; GO:0005575; GO:0005623 [GO:0005856]; GO:0043232; GO:0043228; GO:0043229; GO:0043226; GO:0044424; GO:0005575; GO:0005622; GO:0044464; GO:0005623 [GO:0005925]; GO:0005924; GO:0005912; GO:0030055; GO:0070161; GO:0030054; GO:0005575 [GO:0005938]; GO:0044444; GO:0071944; GO:0005737; GO:004442…	28.32	0.1767	7	8	151.19	0.1487	6	6		0				0			679	75.3	6.83
H0YDG5	ATPase, Ca++-transporting, plasma membrane 4 (Fragment) OS=Homo sapiens GN=ATP2B4 PE=4 SV=1 - [H0YDG5_HUMAN]	0.1765	2	1	1	1	catalytic activity; transporter activity		metabolic process; transport	Pf12424		[GO:0005388]; GO:0015085; GO:0015662; GO:0019829; GO:0046873; GO:0072509; GO:0042625; GO:0008324; GO:0022890; GO:0015075; GO:0042626; GO:0022891; GO:0015405; GO:0016820; GO:0043492; GO:0022857; GO:0022892; GO:0015399; GO:0016817; GO:0042623; GO:0005215; GO:0022804; GO:0016787; GO:0016887; GO:0003674; GO:0003824; GO:0017111; GO:0016462; GO:0016818 [GO:0006200]; GO:0009154; GO:0009169; GO:0009207; …	2.28	0.1765	1	1		0				0				0			102	11.1	8.63
P60059	Protein transport protein Sec61 subunit gamma OS=Homo sapiens GN=SEC61G PE=2 SV=1 - [SC61G_HUMAN]	0.1765	1	1	1	4	transporter activity	cytoplasm; endoplasmic reticulum; membrane	metabolic process; transport; cell organization and biogenesis	Pf00584	23480	[GO:0002474]; GO:0048002; GO:0019882; GO:0002376; GO:0008150 [GO:0002479]; GO:0042590; GO:0002474; GO:0002478; GO:0048002; GO:0019884; GO:0019882; GO:0002376; GO:0008150 [GO:0005575] [GO:0005783]; GO:0012505; GO:0043231; GO:0044444; GO:0044464; GO:0043227; GO:0043229; GO:0005737; GO:0044424; GO:0005575; GO:0005623; GO:0043226; GO:0005622 [GO:0005789]; GO:0031090; GO:0042175; GO:0044425; GO:004443…	6.14	0.1765	1	2	64.87	0.1765	1	2		0				0			68	7.7	9.99
Q15181	Inorganic pyrophosphatase OS=Homo sapiens GN=PPA1 PE=1 SV=2 - [IPYR_HUMAN]	0.1765	1	3	3	12	metal ion binding; catalytic activity	cytoplasm; cytosol	metabolic process	Pf00719	5464	[GO:0000287]; GO:0046872; GO:0043169; GO:0043167; GO:0005488; GO:0003674 [GO:0004427]; GO:0016462; GO:0016818; GO:0016817; GO:0016787; GO:0003824; GO:0003674 [GO:0005737]; GO:0044424; GO:0005622; GO:0044464; GO:0005575; GO:0005623 [GO:0005829]; GO:0044444; GO:0005737; GO:0044424; GO:0005622; GO:0044464; GO:0005575; GO:0005623 [GO:0006418]; GO:0006412; GO:0043039; GO:0010467; GO:0034645; GO:004426…	17.57	0.1765	3	5	190.64	0.1765	3	5	3.4	0.0519	1	1	82.53	0.0519	1	1	289	32.6	5.86
Q9NS69	Mitochondrial import receptor subunit TOM22 homolog OS=Homo sapiens GN=TOMM22 PE=1 SV=3 - [TOM22_HUMAN]	0.1761	1	2	2	14	protein binding; transporter activity	cytoplasm; mitochondrion; membrane	cell organization and biogenesis; transport; metabolic process		56993	[GO:0005515]; GO:0005488; GO:0003674 [GO:0005739]; GO:0043231; GO:0044444; GO:0043227; GO:0043229; GO:0005737; GO:0044424; GO:0043226; GO:0005622; GO:0044464; GO:0005575; GO:0005623 [GO:0005741]; GO:0031966; GO:0031968; GO:0005740; GO:0031090; GO:0044429; GO:0019867; GO:0031967; GO:0044424; GO:0016020; GO:0043227; GO:0044422; GO:0005739; GO:0044444; GO:0044446; GO:0031975; GO:0005622; GO:0044464;…	27	0.1761	2	7	257.07	0.1761	2	7		0				0			142	15.5	4.34
P23246	Splicing factor, proline- and glutamine-rich OS=Homo sapiens GN=SFPQ PE=1 SV=2 - [SFPQ_HUMAN]	0.1754	2	8	8	26	nucleotide binding; DNA binding; RNA binding; protein binding	nucleus; organelle lumen; cytoplasm	metabolic process; regulation of biological process; response to stimulus	Pf00076; Pf08075	6421	[GO:0000122]; GO:0006357; GO:0006366; GO:0045892; GO:0006355; GO:0006351; GO:0010629; GO:0051253; GO:2000113; GO:0010468; GO:2000112; GO:2001141; GO:0010467; GO:0032774; GO:0034645; GO:0010605; GO:0016070; GO:0045934; GO:0051252; GO:0010558; GO:0031327; GO:0060255; GO:0010556; GO:0031326; GO:0043170; GO:0009059; GO:0034654; GO:0044249; GO:0044260; GO:0009892; GO:0090304; GO:0006139; GO:0019219; G…	36.65	0.1754	8	12	278.56	0.1754	8	12	2.76	0.0156	1	1	32.29	0.0156	1	1	707	76.1	9.44
P62081	40S ribosomal protein S7 OS=Homo sapiens GN=RPS7 PE=1 SV=1 - [RS7_HUMAN]	0.1753	1	5	5	33	RNA binding; structural molecule activity; protein binding	nucleus; organelle lumen; cytoplasm; cytoskeleton; cytosol; ribosome	metabolic process; cell organization and biogenesis; transport	Pf01251	6201	[GO:0000184]; GO:0000956; GO:0006402; GO:0006401; GO:0016071; GO:0016070; GO:0034655; GO:0044265; GO:0044260; GO:0090304; GO:0006139; GO:0019439; GO:0044270; GO:0046700; GO:1901361; GO:0009057; GO:0044248; GO:0043170; GO:0044237; GO:0006725; GO:0034641; GO:0044238; GO:0046483; GO:1901360; GO:1901575; GO:0009056; GO:0071704; GO:0008152; GO:0009987; GO:0006807; GO:0008150 [GO:0003723]; GO:0003676; …	22.38	0.1753	4	8	260.75	0.1753	5	9	20.44	0.1753	5	8	279.23	0.1753	5	8	194	22.1	10.1
P47985	Cytochrome b-c1 complex subunit Rieske, mitochondrial OS=Homo sapiens GN=UQCRFS1 PE=1 SV=2 - [UCRI_HUMAN]	0.1752	2	3	3	9	catalytic activity; transporter activity; protein binding; metal ion binding	cytoplasm; mitochondrion; membrane	transport; response to stimulus; metabolic process	Pf00355; Pf02921; Pf09165	7386	[GO:0005739]; GO:0043231; GO:0044444; GO:0043227; GO:0043229; GO:0005737; GO:0044424; GO:0043226; GO:0005622; GO:0044464; GO:0005575; GO:0005623 [GO:0005743]; GO:0019866; GO:0031966; GO:0031090; GO:0031967; GO:0044424; GO:0005740; GO:0044429; GO:0016020; GO:0043227; GO:0044422; GO:0031975; GO:0044446; GO:0005622; GO:0044464; GO:0005739; GO:0044444; GO:0005575; GO:0043226; GO:0043229; GO:0005623; …	14.7	0.1423	2	4	87.85	0.1752	3	5		0				0			274	29.6	8.32
P13639	Elongation factor 2 OS=Homo sapiens GN=EEF2 PE=1 SV=4 - [EF2_HUMAN]	0.1748	5	14	14	54	nucleotide binding; RNA binding; catalytic activity	cytoplasm; cytosol	metabolic process	Pf00009; Pf00679; Pf03144; Pf03764	1938	[GO:0000166]; GO:0036094; GO:1901265; GO:0005488; GO:0097159; GO:1901363; GO:0003674 [GO:0003746]; GO:0008135; GO:0003723; GO:0003676; GO:0097159; GO:1901363; GO:0005488; GO:0003674 [GO:0003924]; GO:0017111; GO:0016462; GO:0016818; GO:0016817; GO:0016787; GO:0003824; GO:0003674 [GO:0005525]; GO:0032550; GO:0032561; GO:0035639; GO:0001883; GO:0032549; GO:0019001; GO:0032555; GO:0043168; GO:1901265…	68.38	0.1643	12	19	684.41	0.1748	14	20	21.37	0.0781	5	7	192.85	0.0781	6	8	858	95.3	6.83
O43852	Calumenin OS=Homo sapiens GN=CALU PE=1 SV=2 - [CALU_HUMAN]	0.1746	9	3	3	12	metal ion binding; protein binding	extracellular; cytoplasm; endoplasmic reticulum; organelle lumen; Golgi	transport; coagulation; response to stimulus		813	[GO:0002576]; GO:0006887; GO:0016192; GO:0032940; GO:0006810; GO:0044763; GO:0046903; GO:0051649; GO:0051234; GO:0009987; GO:0044699; GO:0044765; GO:0051641; GO:0008150; GO:0051179 [GO:0005509]; GO:0046872; GO:0043169; GO:0043167; GO:0005488; GO:0003674 [GO:0005515]; GO:0005488; GO:0003674 [GO:0005576]; GO:0005575 [GO:0005783]; GO:0012505; GO:0043231; GO:0044444; GO:0044464; GO:0043227; GO:004322…	10.45	0.1746	3	4	69.72	0.1746	3	4	3.76	0.0603	1	2	45.12	0.0603	1	2	315	37.1	4.64
Q09666	Neuroblast differentiation-associated protein AHNAK OS=Homo sapiens GN=AHNAK PE=1 SV=2 - [AHNK_HUMAN]	0.174	4	35	35	184	protein binding	nucleus; cytoplasm; membrane; vacuole	development	Pf04357	79026	[GO:0005515]; GO:0005488; GO:0003674 [GO:0005634]; GO:0043231; GO:0043227; GO:0043229; GO:0043226; GO:0044424; GO:0005575; GO:0005622; GO:0044464; GO:0005623 [GO:0005765]; GO:0005764; GO:0005774; GO:0000323; GO:0031090; GO:0044437; GO:0005773; GO:0016020; GO:0043227; GO:0044422; GO:0044444; GO:0044446; GO:0043231; GO:0005575; GO:0043226; GO:0005737; GO:0044424; GO:0043229; GO:0005622; GO:0044464;…	94.21	0.165	32	51	809.56	0.1698	33	50	77.48	0.1267	26	41	788.27	0.1268	26	42	5890	628.7	6.15
P78406	mRNA export factor OS=Homo sapiens GN=RAE1 PE=1 SV=1 - [RAE1L_HUMAN]	0.1739	5	4	4	12	RNA binding; protein binding	nucleus; membrane; cytoplasm; cytoskeleton	metabolic process; transport; cell organization and biogenesis; regulation of biological process; cell communication; response to stimulus	Pf00400	8480	[GO:0000278]; GO:0007049; GO:0044763; GO:0009987; GO:0044699; GO:0008150 [GO:0003723]; GO:0003676; GO:0097159; GO:1901363; GO:0005488; GO:0003674 [GO:0005515]; GO:0005488; GO:0003674 [GO:0005634]; GO:0043231; GO:0043227; GO:0043229; GO:0043226; GO:0044424; GO:0005575; GO:0005622; GO:0044464; GO:0005623 [GO:0005635]; GO:0012505; GO:0031967; GO:0044428; GO:0044464; GO:0031975; GO:0043227; GO:004444…	15.3	0.1739	4	4	192.61	0.1739	4	4	9.57	0.0924	2	2	115.28	0.0924	2	2	368	40.9	7.83
P23434	Glycine cleavage system H protein, mitochondrial OS=Homo sapiens GN=GCSH PE=1 SV=2 - [GCSH_HUMAN]	0.1734	1	2	2	8	catalytic activity; protein binding	cytoplasm; mitochondrion	metabolic process	Pf01597	2653	[GO:0004047]; GO:0008168; GO:0016741; GO:0016740; GO:0003824; GO:0003674 [GO:0005739]; GO:0043231; GO:0044444; GO:0043227; GO:0043229; GO:0005737; GO:0044424; GO:0043226; GO:0005622; GO:0044464; GO:0005575; GO:0005623 [GO:0005960]; GO:0044444; GO:1990204; GO:0005737; GO:0044424; GO:0005623; GO:0044464; GO:1902494; GO:0005622; GO:0005575; GO:0043234; GO:0032991 [GO:0006546]; GO:0006544; GO:0009071…	6.03	0.1734	2	2	75.08	0.1734	2	2	6.03	0.1734	2	2	75.74	0.1734	2	2	173	18.9	4.88
P09669	Cytochrome c oxidase subunit 6C OS=Homo sapiens GN=COX6C PE=1 SV=2 - [COX6C_HUMAN]	0.1733	1	1	1	2	catalytic activity; transporter activity	cytoplasm; mitochondrion; membrane	metabolic process; transport	Pf02937	1345	[GO:0004129]; GO:0015002; GO:0015078; GO:0016676; GO:0016491; GO:0015077; GO:0016675; GO:0003824; GO:0022890; GO:0003674; GO:0008324; GO:0015075; GO:0022891; GO:0022857; GO:0022892; GO:0005215 [GO:0005739]; GO:0043231; GO:0044444; GO:0043227; GO:0043229; GO:0005737; GO:0044424; GO:0043226; GO:0005622; GO:0044464; GO:0005575; GO:0005623 [GO:0005743]; GO:0019866; GO:0031966; GO:0031090; GO:0031967;…	2.56	0.1733	1	1	30.21	0.1733	1	1		0				0			75	8.8	10.39
Q8N6S5	ADP-ribosylation factor-like protein 6-interacting protein 6 OS=Homo sapiens GN=ARL6IP6 PE=1 SV=1 - [AR6P6_HUMAN]	0.1726	1	1	1	2		membrane			151188	[GO:0016020]; GO:0005575 [GO:0016021]; GO:0031224; GO:0044425; GO:0005575; GO:0016020	7.06	0.1726	1	1	88.76	0.1726	1	1		0				0			226	24.7	6.33
P11940	Polyadenylate-binding protein 1 OS=Homo sapiens GN=PABPC1 PE=1 SV=2 - [PABP1_HUMAN]	0.1714	23	8	8	23	nucleotide binding; RNA binding; protein binding; translation regulator activity	nucleus; spliceosomal complex; cytoplasm; cytosol	metabolic process; regulation of biological process	Pf00076; Pf00658	26986	[GO:0000166]; GO:0036094; GO:1901265; GO:0005488; GO:0097159; GO:1901363; GO:0003674 [GO:0000184]; GO:0000956; GO:0006402; GO:0006401; GO:0016071; GO:0016070; GO:0034655; GO:0044265; GO:0044260; GO:0090304; GO:0006139; GO:0019439; GO:0044270; GO:0046700; GO:1901361; GO:0009057; GO:0044248; GO:0043170; GO:0044237; GO:0006725; GO:0034641; GO:0044238; GO:0046483; GO:1901360; GO:1901575; GO:0009056; …	21.51	0.1714	8	8	209.64	0.1509	7	7	9.4	0.0818	4	4	97.48	0.0818	4	4	636	70.6	9.5
Q96IU4	Abhydrolase domain-containing protein 14B OS=Homo sapiens GN=ABHD14B PE=1 SV=1 - [ABHEB_HUMAN]	0.1714	4	2	2	6	catalytic activity	nucleus; organelle lumen; cytoplasm	metabolic process	Pf00561; Pf12146; Pf12695; Pf12697	84836	[GO:0005634]; GO:0043231; GO:0043227; GO:0043229; GO:0043226; GO:0044424; GO:0005575; GO:0005622; GO:0044464; GO:0005623 [GO:0005730]; GO:0031981; GO:0043232; GO:0044428; GO:0070013; GO:0043228; GO:0043229; GO:0005634; GO:0044446; GO:0043233; GO:0043226; GO:0044424; GO:0043231; GO:0044422; GO:0031974; GO:0005575; GO:0005622; GO:0044464; GO:0043227; GO:0005623 [GO:0005737]; GO:0044424; GO:0005622;…	9.53	0.1714	2	2	90.32	0.1714	2	2	5.76	0.1048	1	1	61.97	0.1048	1	1	210	22.3	6.4
P42765	3-ketoacyl-CoA thiolase, mitochondrial OS=Homo sapiens GN=ACAA2 PE=1 SV=2 - [THIM_HUMAN]	0.1713	1	3	3	10	catalytic activity; protein binding	cytoplasm; mitochondrion; membrane	metabolic process; cell death; regulation of biological process; cell communication; cell organization and biogenesis; response to stimulus; transport	Pf00108; Pf02801; Pf02803	10449	[GO:0003824]; GO:0003674 [GO:0003988]; GO:0016408; GO:0016747; GO:0016746; GO:0016740; GO:0003824; GO:0003674 [GO:0005515]; GO:0005488; GO:0003674 [GO:0005739]; GO:0043231; GO:0044444; GO:0043227; GO:0043229; GO:0005737; GO:0044424; GO:0043226; GO:0005622; GO:0044464; GO:0005575; GO:0005623 [GO:0005743]; GO:0019866; GO:0031966; GO:0031090; GO:0031967; GO:0044424; GO:0005740; GO:0044429; GO:001602…	13.67	0.1713	3	3	137.65	0.1713	3	3	7.87	0.0781	2	2	100.92	0.0781	2	2	397	41.9	8.09
E9PN17	ATP synthase, H+-transporting, mitochondrial Fo complex, subunit G OS=Homo sapiens GN=ATP5L PE=4 SV=1 - [E9PN17_HUMAN]	0.1711	2	1	1	1	transporter activity	cytoplasm; membrane; mitochondrion	metabolic process; transport	Pf04718		[GO:0000276]; GO:0005753; GO:0044455; GO:0045263; GO:0005743; GO:0045259; GO:0031966; GO:0044425; GO:0044429; GO:0033177; GO:0044424; GO:0019866; GO:0016469; GO:0005740; GO:0031090; GO:0005575; GO:0016020; GO:0005739; GO:0044444; GO:0044446; GO:0043234; GO:0005622; GO:0044464; GO:0031967; GO:0043227; GO:0044422; GO:0043231; GO:0005737; GO:0043229; GO:0032991; GO:0005623; GO:0031975; GO:0043226 [G…	2.35	0.1711	1	1		0				0				0			76	8.4	10.29
P61088	Ubiquitin-conjugating enzyme E2 N OS=Homo sapiens GN=UBE2N PE=1 SV=1 - [UBE2N_HUMAN]	0.1711	6	2	2	4	nucleotide binding; catalytic activity; protein binding	nucleus; cytoplasm; cytosol	metabolic process; response to stimulus; cell communication; defense response; regulation of biological process; cell organization and biogenesis	Pf00179	7334	[GO:0000151]; GO:0044424; GO:1902494; GO:0005622; GO:0044464; GO:0043234; GO:0005575; GO:0005623; GO:0032991 [GO:0000166]; GO:0036094; GO:1901265; GO:0005488; GO:0097159; GO:1901363; GO:0003674 [GO:0000724]; GO:0000725; GO:0006302; GO:0006281; GO:0006310; GO:0006259; GO:0006974; GO:0044710; GO:0044260; GO:0090304; GO:0033554; GO:0008152; GO:0044699; GO:0043170; GO:0044237; GO:0006139; GO:0006950;…	3.76	0.1711	2	2	80.76	0.1711	2	2		0				0			152	17.1	6.57
P49720	Proteasome subunit beta type-3 OS=Homo sapiens GN=PSMB3 PE=1 SV=2 - [PSB3_HUMAN]	0.1707	1	2	2	4	catalytic activity; protein binding	proteasome; nucleus; organelle lumen; cytoplasm; cytosol	metabolic process; regulation of biological process; cell death; cell communication; response to stimulus	Pf00227	5691	[GO:0000075]; GO:0022402; GO:0007049; GO:0044763; GO:0009987; GO:0044699; GO:0008150 [GO:0000082]; GO:0044772; GO:0000278; GO:0044770; GO:0007049; GO:0022402; GO:0044763; GO:0009987; GO:0044699; GO:0008150 [GO:0000084]; GO:0051320; GO:0051329; GO:0022403; GO:0051325; GO:0022402; GO:0007049; GO:0044763; GO:0009987; GO:0044699; GO:0008150 [GO:0000209]; GO:0016567; GO:0032446; GO:0070647; GO:0006464…	2.87	0.1024	1	1	81.45	0.1707	2	2		0			59.88	0.0683	1	1	205	22.9	6.55
Q9HAV7	GrpE protein homolog 1, mitochondrial OS=Homo sapiens GN=GRPEL1 PE=1 SV=2 - [GRPE1_HUMAN]	0.1705	2	3	3	12	enzyme regulator activity; nucleotide binding; protein binding	cytoplasm; mitochondrion; organelle lumen	metabolic process; cell organization and biogenesis; transport; regulation of biological process	Pf01025	80273	[GO:0000774]; GO:0030554; GO:0060590; GO:0017076; GO:0060589; GO:0000166; GO:0030234; GO:0036094; GO:1901265; GO:0003674; GO:0005488; GO:0097159; GO:1901363 [GO:0005739]; GO:0043231; GO:0044444; GO:0043227; GO:0043229; GO:0005737; GO:0044424; GO:0043226; GO:0005622; GO:0044464; GO:0005575; GO:0005623 [GO:0005759]; GO:0044429; GO:0070013; GO:0005739; GO:0044444; GO:0044446; GO:0043233; GO:0043231;…	11.44	0.1705	3	3	135.29	0.1705	3	3	11.44	0.1705	3	3	140.21	0.1705	3	3	217	24.3	8.12
P12429	Annexin A3 OS=Homo sapiens GN=ANXA3 PE=1 SV=3 - [ANXA3_HUMAN]	0.1703	4	5	5	18	enzyme regulator activity; metal ion binding	cytoplasm; membrane	transport; cellular component movement; regulation of biological process; development; defense response; response to stimulus; metabolic process	Pf00191	306	[GO:0004859]; GO:0055102; GO:0004857; GO:0030234; GO:0003674 [GO:0005509]; GO:0046872; GO:0043169; GO:0043167; GO:0005488; GO:0003674 [GO:0005544]; GO:0005543; GO:0008289; GO:0043168; GO:0005488; GO:0043167; GO:0003674 [GO:0005737]; GO:0044424; GO:0005622; GO:0044464; GO:0005575; GO:0005623 [GO:0005886]; GO:0016020; GO:0044464; GO:0071944; GO:0005575; GO:0005623 [GO:0006909]; GO:0006897; GO:00447…	14.8	0.1703	5	6	115.41	0.1703	5	6	9.48	0.0836	2	3	93.79	0.0836	2	3	323	36.4	5.92
P55145	Mesencephalic astrocyte-derived neurotrophic factor OS=Homo sapiens GN=MANF PE=1 SV=3 - [MANF_HUMAN]	0.1703	1	3	3	8	protein binding	extracellular; cytoplasm; endoplasmic reticulum	response to stimulus	Pf10208	7873	[GO:0002014]; GO:0001980; GO:0003084; GO:0042310; GO:0001976; GO:0003073; GO:0045777; GO:0050880; GO:0050877; GO:0008217; GO:0003018; GO:0008015; GO:0035150; GO:0003008; GO:0065008; GO:0003013; GO:0090066; GO:0044707; GO:0065007; GO:0032501; GO:0044699; GO:0008150 [GO:0003674] [GO:0005575] [GO:0005576]; GO:0005575 [GO:0005615]; GO:0044421; GO:0005575; GO:0005576 [GO:0005783]; GO:0012505; GO:00432…	10.14	0.1703	3	3	104.53	0.1703	3	3	4.3	0.0934	1	1	61.33	0.0934	1	1	182	20.7	8.69
O75521	Enoyl-CoA delta isomerase 2, mitochondrial OS=Homo sapiens GN=ECI2 PE=1 SV=4 - [ECI2_HUMAN]	0.1701	6	4	4	10	catalytic activity; protein binding	cytoplasm; mitochondrion; organelle lumen	metabolic process	Pf00378; Pf00887	10455	[GO:0000062]; GO:0043168; GO:0050662; GO:0043167; GO:0048037; GO:0005488; GO:0003674 [GO:0003824]; GO:0003674 [GO:0004165]; GO:0016863; GO:0016860; GO:0016853; GO:0003824; GO:0003674 [GO:0005102]; GO:0005515; GO:0005488; GO:0003674 [GO:0005739]; GO:0043231; GO:0044444; GO:0043227; GO:0043229; GO:0005737; GO:0044424; GO:0043226; GO:0005622; GO:0044464; GO:0005575; GO:0005623 [GO:0005777]; GO:00425…	15.19	0.1701	4	4	154.57	0.1701	4	4	2.2	0.0228	1	1	63.02	0.0228	1	1	394	43.6	9
Q96C90	Protein phosphatase 1 regulatory subunit 14B OS=Homo sapiens GN=PPP1R14B PE=1 SV=3 - [PP14B_HUMAN]	0.1701	1	1	1	2	enzyme regulator activity	cytoplasm	metabolic process; regulation of biological process	Pf05361	26472	[GO:0004864]; GO:0019212; GO:0019888; GO:0004857; GO:0019208; GO:0030234; GO:0003674 [GO:0005737]; GO:0044424; GO:0005622; GO:0044464; GO:0005575; GO:0005623 [GO:0008599]; GO:0019888; GO:0019208; GO:0030234; GO:0003674 [GO:0019212]; GO:0004857; GO:0019208; GO:0030234; GO:0003674 [GO:0042325]; GO:0016310; GO:0019220; GO:0006796; GO:0051174; GO:0006793; GO:0031323; GO:0044237; GO:0019222; GO:005079…	3.09	0.1701	1	1	61.56	0.1701	1	1		0				0			147	15.9	4.86
P20290	Transcription factor BTF3 OS=Homo sapiens GN=BTF3 PE=1 SV=1 - [BTF3_HUMAN]	0.1699	1	1	1	4	protein binding	nucleus	development; metabolic process; regulation of biological process	Pf01849	689	[GO:0001701]; GO:0043009; GO:0009792; GO:0009790; GO:0007275; GO:0044767; GO:0048856; GO:0044707; GO:0032502; GO:0044699; GO:0032501; GO:0008150 [GO:0005515]; GO:0005488; GO:0003674 [GO:0005634]; GO:0043231; GO:0043227; GO:0043229; GO:0043226; GO:0044424; GO:0005575; GO:0005622; GO:0044464; GO:0005623 [GO:0006351]; GO:0010467; GO:0032774; GO:0034645; GO:0043170; GO:0009059; GO:0016070; GO:0034654…	5.83	0.1699	1	1	59.27	0.1699	1	1	5.83	0.1699	1	1	59.27	0.1699	1	1	206	22.2	9.38
Q16740	Putative ATP-dependent Clp protease proteolytic subunit, mitochondrial OS=Homo sapiens GN=CLPP PE=1 SV=1 - [CLPP_HUMAN]	0.1697	1	6	6	11	nucleotide binding; catalytic activity; protein binding	cytoplasm; mitochondrion; organelle lumen	metabolic process; cell organization and biogenesis	Pf00574	8192	[GO:0000166]; GO:0036094; GO:1901265; GO:0005488; GO:0097159; GO:1901363; GO:0003674 [GO:0004252]; GO:0004175; GO:0008236; GO:0070011; GO:0017171; GO:0008233; GO:0016787; GO:0003824; GO:0003674 [GO:0005515]; GO:0005488; GO:0003674 [GO:0005524]; GO:0032550; GO:0032559; GO:0035639; GO:0001883; GO:0032549; GO:0030554; GO:0032555; GO:0043168; GO:1901265; GO:0001882; GO:0017076; GO:0032553; GO:0043167…	16.57	0.1661	5	5	154.3	0.1697	6	6		0				0			277	30.2	8.09
Q96C36	Pyrroline-5-carboxylate reductase 2 OS=Homo sapiens GN=PYCR2 PE=1 SV=1 - [P5CR2_HUMAN]	0.1688	4	3	4	14	nucleotide binding; catalytic activity	cytoplasm	metabolic process	Pf01210; Pf03807	29920	[GO:0000166]; GO:0036094; GO:1901265; GO:0005488; GO:0097159; GO:1901363; GO:0003674 [GO:0004735]; GO:0016646; GO:0016645; GO:0016491; GO:0003824; GO:0003674 [GO:0005737]; GO:0044424; GO:0005622; GO:0044464; GO:0005575; GO:0005623 [GO:0006561]; GO:0006560; GO:0009084; GO:0018130; GO:1901362; GO:0009064; GO:0046483; GO:1901360; GO:1901607; GO:0044249; GO:1901576; GO:1901605; GO:0044237; GO:0071704…	14.14	0.1688	4	6	194.55	0.1688	4	6	1.73	0.0281	1	1	35.92	0.0281	1	1	320	33.6	7.77
Q9Y5J7	Mitochondrial import inner membrane translocase subunit Tim9 OS=Homo sapiens GN=TIMM9 PE=1 SV=1 - [TIM9_HUMAN]	0.1685	1	1	1	4	transporter activity; protein binding; metal ion binding	cytoplasm; mitochondrion; membrane	cell organization and biogenesis; transport; metabolic process	Pf02953	26520	[GO:0005215]; GO:0003674 [GO:0005515]; GO:0005488; GO:0003674 [GO:0005739]; GO:0043231; GO:0044444; GO:0043227; GO:0043229; GO:0005737; GO:0044424; GO:0043226; GO:0005622; GO:0044464; GO:0005575; GO:0005623 [GO:0005743]; GO:0019866; GO:0031966; GO:0031090; GO:0031967; GO:0044424; GO:0005740; GO:0044429; GO:0016020; GO:0043227; GO:0044422; GO:0031975; GO:0044446; GO:0005622; GO:0044464; GO:0005739…	9.07	0.1685	1	2	101.24	0.1685	1	2		0				0			89	10.4	7.21
C9JLE1	Polymerase (DNA directed), delta 2, regulatory subunit 50kDa (Fragment) OS=Homo sapiens GN=POLD2 PE=4 SV=1 - [C9JLE1_HUMAN]	0.1682	6	2	2	3	catalytic activity	nucleus; organelle lumen; chromosome	metabolic process			[GO:0003887]; GO:0034061; GO:0016779; GO:0016772; GO:0016740; GO:0003824; GO:0003674 [GO:0005634]; GO:0043231; GO:0043227; GO:0043229; GO:0043226; GO:0044424; GO:0005575; GO:0005622; GO:0044464; GO:0005623 [GO:0005730]; GO:0031981; GO:0043232; GO:0044428; GO:0070013; GO:0043228; GO:0043229; GO:0005634; GO:0044446; GO:0043233; GO:0043226; GO:0044424; GO:0043231; GO:0044422; GO:0031974; GO:0005575;…	4.29	0.1682	2	2		0			1.81	0.0409	1	1		0			220	24.2	6.68
Q9BUJ2	Heterogeneous nuclear ribonucleoprotein U-like protein 1 OS=Homo sapiens GN=HNRNPUL1 PE=1 SV=2 - [HNRL1_HUMAN]	0.1682	2	10	10	28	RNA binding; protein binding	nucleus; organelle lumen	metabolic process; regulation of biological process; response to stimulus	Pf00622	11100	[GO:0000398]; GO:0000377; GO:0006397; GO:0000375; GO:0006396; GO:0016071; GO:0008380; GO:0010467; GO:0016070; GO:0043170; GO:0044260; GO:0090304; GO:0071704; GO:0044237; GO:0006139; GO:0008152; GO:0009987; GO:0006725; GO:0034641; GO:0044238; GO:0046483; GO:1901360; GO:0008150; GO:0006807 [GO:0003676]; GO:0097159; GO:1901363; GO:0005488; GO:0003674 [GO:0003723]; GO:0003676; GO:0097159; GO:1901363;…	39.11	0.1682	10	12	240.87	0.1682	10	12	6.35	0.035	2	2	58.5	0.035	2	2	856	95.7	6.92
Q9H9B4	Sideroflexin-1 OS=Homo sapiens GN=SFXN1 PE=1 SV=4 - [SFXN1_HUMAN]	0.1677	4	5	6	20	transporter activity	cytoplasm; mitochondrion; membrane	transport; cell differentiation; development	Pf03820	94081	[GO:0005739]; GO:0043231; GO:0044444; GO:0043227; GO:0043229; GO:0005737; GO:0044424; GO:0043226; GO:0005622; GO:0044464; GO:0005575; GO:0005623 [GO:0005743]; GO:0019866; GO:0031966; GO:0031090; GO:0031967; GO:0044424; GO:0005740; GO:0044429; GO:0016020; GO:0043227; GO:0044422; GO:0031975; GO:0044446; GO:0005622; GO:0044464; GO:0005739; GO:0044444; GO:0005575; GO:0043226; GO:0043229; GO:0005623; …	29.26	0.1677	6	8	336.88	0.1677	6	8	6.06	0.0901	2	2	103.1	0.0901	2	2	322	35.6	9.07
P09758	Tumor-associated calcium signal transducer 2 OS=Homo sapiens GN=TACSTD2 PE=1 SV=3 - [TACD2_HUMAN]	0.1672	1	3	3	6	receptor activity	extracellular; nucleus; cytoplasm; cytosol; membrane	cell communication; regulation of biological process; response to stimulus; cell proliferation; cellular component movement; cell organization and biogenesis; development; cell differentiation	Pf00086	4070	[GO:0004872]; GO:0003674 [GO:0005615]; GO:0044421; GO:0005575; GO:0005576 [GO:0005634]; GO:0043231; GO:0043227; GO:0043229; GO:0043226; GO:0044424; GO:0005575; GO:0005622; GO:0044464; GO:0005623 [GO:0005829]; GO:0044444; GO:0005737; GO:0044424; GO:0005622; GO:0044464; GO:0005575; GO:0005623 [GO:0005886]; GO:0016020; GO:0044464; GO:0071944; GO:0005575; GO:0005623 [GO:0005887]; GO:0016021; GO:00312…	11.02	0.1672	3	3	133.83	0.1672	3	3		0				0			323	35.7	8.87
O00217	NADH dehydrogenase [ubiquinone] iron-sulfur protein 8, mitochondrial OS=Homo sapiens GN=NDUFS8 PE=1 SV=1 - [NDUS8_HUMAN]	0.1667	5	3	3	8	catalytic activity; metal ion binding	cytoplasm; mitochondrion; membrane	metabolic process; transport; response to stimulus; cell organization and biogenesis	Pf00037; Pf12837; Pf12838	4728	[GO:0003954]; GO:0016651; GO:0016491; GO:0003824; GO:0003674 [GO:0005739]; GO:0043231; GO:0044444; GO:0043227; GO:0043229; GO:0005737; GO:0044424; GO:0043226; GO:0005622; GO:0044464; GO:0005575; GO:0005623 [GO:0005743]; GO:0019866; GO:0031966; GO:0031090; GO:0031967; GO:0044424; GO:0005740; GO:0044429; GO:0016020; GO:0043227; GO:0044422; GO:0031975; GO:0044446; GO:0005622; GO:0044464; GO:0005739;…	13.39	0.1667	3	3	185.35	0.1667	3	3	3.32	0.0571	1	1	52.95	0.0571	1	1	210	23.7	6.34
P20674	Cytochrome c oxidase subunit 5A, mitochondrial OS=Homo sapiens GN=COX5A PE=1 SV=2 - [COX5A_HUMAN]	0.1667	1	3	3	24	catalytic activity; transporter activity; metal ion binding	cytoplasm; mitochondrion; membrane	transport; metabolic process	Pf02284	9377	[GO:0004129]; GO:0015002; GO:0015078; GO:0016676; GO:0016491; GO:0015077; GO:0016675; GO:0003824; GO:0022890; GO:0003674; GO:0008324; GO:0015075; GO:0022891; GO:0022857; GO:0022892; GO:0005215 [GO:0005739]; GO:0043231; GO:0044444; GO:0043227; GO:0043229; GO:0005737; GO:0044424; GO:0043226; GO:0005622; GO:0044464; GO:0005575; GO:0005623 [GO:0005743]; GO:0019866; GO:0031966; GO:0031090; GO:0031967;…	22.78	0.1667	3	7	285.31	0.1667	3	7	16.32	0.1	1	5	242.97	0.1	1	5	150	16.8	6.79
P33316	Deoxyuridine 5'-triphosphate nucleotidohydrolase, mitochondrial OS=Homo sapiens GN=DUT PE=1 SV=4 - [DUT_HUMAN]	0.1667	8	3	3	6	catalytic activity; protein binding	nucleus; organelle lumen; cytoplasm; mitochondrion	metabolic process	Pf00692	1854	[GO:0004170]; GO:0047429; GO:0016462; GO:0016818; GO:0016817; GO:0016787; GO:0003824; GO:0003674 [GO:0005515]; GO:0005488; GO:0003674 [GO:0005634]; GO:0043231; GO:0043227; GO:0043229; GO:0043226; GO:0044424; GO:0005575; GO:0005622; GO:0044464; GO:0005623 [GO:0005654]; GO:0031981; GO:0044428; GO:0070013; GO:0005634; GO:0044446; GO:0043233; GO:0043231; GO:0043229; GO:0044422; GO:0044424; GO:0031974…	13.45	0.1667	3	3	151.04	0.1667	3	3		0				0			252	26.5	9.36
Q9P258	Protein RCC2 OS=Homo sapiens GN=RCC2 PE=1 SV=2 - [RCC2_HUMAN]	0.1667	1	6	6	14		chromosome; nucleus; organelle lumen; cytoplasm; cytoskeleton; cytosol	cell division; cell organization and biogenesis	Pf00415	55920	[GO:0000087]; GO:0000279; GO:0022403; GO:0022402; GO:0007049; GO:0044763; GO:0009987; GO:0044699; GO:0008150 [GO:0000236]; GO:0022403; GO:0022402; GO:0007049; GO:0044763; GO:0009987; GO:0044699; GO:0008150 [GO:0000278]; GO:0007049; GO:0044763; GO:0009987; GO:0044699; GO:0008150 [GO:0000775]; GO:0032993; GO:0044427; GO:0032991; GO:0005694; GO:0044446; GO:0005575; GO:0043232; GO:0043229; GO:0044422…	20.65	0.1667	6	6	255.13	0.1667	6	6	4.25	0.0402	1	1	62.6	0.0402	1	1	522	56	8.78
P21291	Cysteine and glycine-rich protein 1 OS=Homo sapiens GN=CSRP1 PE=1 SV=3 - [CSRP1_HUMAN]	0.1658	4	2	2	8	metal ion binding	nucleus		Pf00412	1465	[GO:0005634]; GO:0043231; GO:0043227; GO:0043229; GO:0043226; GO:0044424; GO:0005575; GO:0005622; GO:0044464; GO:0005623 [GO:0008270]; GO:0046914; GO:0046872; GO:0043169; GO:0043167; GO:0005488; GO:0003674 [GO:0046872]; GO:0043169; GO:0043167; GO:0005488; GO:0003674	6.57	0.1658	2	2	70.52	0.1658	2	2	6.57	0.1658	2	2	73.42	0.1658	2	2	193	20.6	8.57
Q02543	60S ribosomal protein L18a OS=Homo sapiens GN=RPL18A PE=1 SV=2 - [RL18A_HUMAN]	0.1648	2	2	2	4	RNA binding; structural molecule activity	cytoplasm; cytosol; ribosome	metabolic process; cell organization and biogenesis; transport	Pf01775	6142	[GO:0000184]; GO:0000956; GO:0006402; GO:0006401; GO:0016071; GO:0016070; GO:0034655; GO:0044265; GO:0044260; GO:0090304; GO:0006139; GO:0019439; GO:0044270; GO:0046700; GO:1901361; GO:0009057; GO:0044248; GO:0043170; GO:0044237; GO:0006725; GO:0034641; GO:0044238; GO:0046483; GO:1901360; GO:1901575; GO:0009056; GO:0071704; GO:0008152; GO:0009987; GO:0006807; GO:0008150 [GO:0003723]; GO:0003676; …	6.16	0.1648	2	2	63.2	0.1648	2	2		0				0			176	20.7	10.71
Q14847	LIM and SH3 domain protein 1 OS=Homo sapiens GN=LASP1 PE=1 SV=2 - [LASP1_HUMAN]	0.1648	5	3	3	12	protein binding; metal ion binding; transporter activity	cytoplasm; cytoskeleton	transport; cell communication; regulation of biological process; response to stimulus	Pf00018; Pf00412; Pf00880; Pf07653	3927	[GO:0003779]; GO:0008092; GO:0005515; GO:0005488; GO:0003674 [GO:0005070]; GO:0030674; GO:0035591; GO:0005515; GO:0060090; GO:0005488; GO:0003674 [GO:0005515]; GO:0005488; GO:0003674 [GO:0005737]; GO:0044424; GO:0005622; GO:0044464; GO:0005575; GO:0005623 [GO:0005856]; GO:0043232; GO:0043228; GO:0043229; GO:0043226; GO:0044424; GO:0005575; GO:0005622; GO:0044464; GO:0005623 [GO:0005925]; GO:00059…	14.09	0.1648	3	4	133.5	0.1648	3	4	7.59	0.0613	1	2	71.15	0.0613	1	2	261	29.7	7.05
Q9ULW0	Targeting protein for Xklp2 OS=Homo sapiens GN=TPX2 PE=1 SV=2 - [TPX2_HUMAN]	0.1647	2	9	9	24	protein binding; nucleotide binding	cytoskeleton; nucleus; organelle lumen; cytoplasm	cell death; cell division; cell organization and biogenesis; cell proliferation; metabolic process; regulation of biological process	Pf09041; Pf12214	22974	[GO:0000922]; GO:0005819; GO:0043234; GO:0044430; GO:0015630; GO:0043232; GO:0032991; GO:0005856; GO:0044446; GO:0043228; GO:0043229; GO:0005575; GO:0044422; GO:0044424; GO:0043226; GO:0005622; GO:0044464; GO:0005623 [GO:0005515]; GO:0005488; GO:0003674 [GO:0005524]; GO:0032550; GO:0032559; GO:0035639; GO:0001883; GO:0032549; GO:0030554; GO:0032555; GO:0043168; GO:1901265; GO:0001882; GO:0017076;…	22.34	0.1539	8	9	187.16	0.1647	9	10	8.1	0.0388	2	2	90.73	0.0495	3	3	747	85.6	9.23
Q14126	Desmoglein-2 OS=Homo sapiens GN=DSG2 PE=1 SV=2 - [DSG2_HUMAN]	0.1646	1	7	7	16	metal ion binding	membrane	cell death; cell organization and biogenesis; response to stimulus; reproduction; regulation of biological process; cell communication	Pf00028; Pf01049	1829	[GO:0005509]; GO:0046872; GO:0043169; GO:0043167; GO:0005488; GO:0003674 [GO:0005886]; GO:0016020; GO:0044464; GO:0071944; GO:0005575; GO:0005623 [GO:0005911]; GO:0030054; GO:0005575 [GO:0006915]; GO:0012501; GO:0008219; GO:0016265; GO:0044763; GO:0044699; GO:0009987; GO:0008150 [GO:0006921]; GO:0022411; GO:0097194; GO:0016043; GO:0044763; GO:0006915; GO:0071840; GO:0009987; GO:0044699; GO:001250…	40.82	0.1646	7	8	389.31	0.1646	7	8		0				0			1118	122.2	5.24
Q8N5N7	39S ribosomal protein L50, mitochondrial OS=Homo sapiens GN=MRPL50 PE=1 SV=2 - [RM50_HUMAN]	0.1646	2	3	3	8		cytoplasm; mitochondrion; ribosome		Pf10501	54534	[GO:0005739]; GO:0043231; GO:0044444; GO:0043227; GO:0043229; GO:0005737; GO:0044424; GO:0043226; GO:0005622; GO:0044464; GO:0005575; GO:0005623 [GO:0005840]; GO:0030529; GO:0043232; GO:0044444; GO:0032991; GO:0044424; GO:0043228; GO:0043229; GO:0005737; GO:0005575; GO:0005622; GO:0044464; GO:0043226; GO:0005623 [GO:0030529]; GO:0032991; GO:0044424; GO:0005575; GO:0005622; GO:0044464; GO:0005623	11.53	0.1646	3	4	96.73	0.1646	3	4		0				0			158	18.3	7.88
D6R9P3	Heterogeneous nuclear ribonucleoprotein A/B OS=Homo sapiens GN=HNRNPAB PE=4 SV=1 - [D6R9P3_HUMAN]	0.1643	4	3	4	6	nucleotide binding	nucleus; organelle lumen		Pf00076; Pf08143		[GO:0000166]; GO:0036094; GO:1901265; GO:0005488; GO:0097159; GO:1901363; GO:0003674 [GO:0003676]; GO:0097159; GO:1901363; GO:0005488; GO:0003674 [GO:0005634]; GO:0043231; GO:0043227; GO:0043229; GO:0043226; GO:0044424; GO:0005575; GO:0005622; GO:0044464; GO:0005623 [GO:0005730]; GO:0031981; GO:0043232; GO:0044428; GO:0070013; GO:0043228; GO:0043229; GO:0005634; GO:0044446; GO:0043233; GO:0043226…	9.79	0.1643	4	4		0			5.77	0.0857	2	2		0			280	30.3	7.91
P15559	NAD(P)H dehydrogenase [quinone] 1 OS=Homo sapiens GN=NQO1 PE=1 SV=1 - [NQO1_HUMAN]	0.1642	3	5	5	20	catalytic activity; antioxidant activity; protein binding	cytoplasm; cytosol	metabolic process; regulation of biological process; response to stimulus; cell communication; cell death	Pf02525; Pf03358	1728	[GO:0003955]; GO:0016655; GO:0016651; GO:0016491; GO:0003824; GO:0003674 [GO:0004128]; GO:0016653; GO:0016651; GO:0016491; GO:0003824; GO:0003674 [GO:0004784]; GO:0016209; GO:0016721; GO:0003674; GO:0016491; GO:0003824 [GO:0005515]; GO:0005488; GO:0003674 [GO:0005737]; GO:0044424; GO:0005622; GO:0044464; GO:0005575; GO:0005623 [GO:0005829]; GO:0044444; GO:0005737; GO:0044424; GO:0005622; GO:00444…	15.14	0.1642	5	6	88.63	0.1642	5	6	11.18	0.1314	3	4	65.31	0.1314	3	4	274	30.8	8.88
O60664	Perilipin-3 OS=Homo sapiens GN=PLIN3 PE=1 SV=3 - [PLIN3_HUMAN]	0.1636	1	4	4	8	protein binding	cytoplasm; endosome; Golgi; membrane	transport	Pf03036	10226	[GO:0005515]; GO:0005488; GO:0003674 [GO:0005737]; GO:0044424; GO:0005622; GO:0044464; GO:0005575; GO:0005623 [GO:0005768]; GO:0012505; GO:0043231; GO:0044444; GO:0044464; GO:0043227; GO:0043229; GO:0005737; GO:0044424; GO:0005575; GO:0005623; GO:0043226; GO:0005622 [GO:0005794]; GO:0012505; GO:0043231; GO:0044444; GO:0044464; GO:0043227; GO:0043229; GO:0005737; GO:0044424; GO:0005575; GO:0005623…	15.4	0.1636	4	4	163.2	0.1636	4	4		0				0			434	47	5.44
Q9BSY4	Coiled-coil-helix-coiled-coil-helix domain-containing protein 5 OS=Homo sapiens GN=CHCHD5 PE=2 SV=1 - [CHCH5_HUMAN]	0.1636	3	1	1	2		cytoplasm; mitochondrion		Pf06747	84269	[GO:0005739]; GO:0043231; GO:0044444; GO:0043227; GO:0043229; GO:0005737; GO:0044424; GO:0043226; GO:0005622; GO:0044464; GO:0005575; GO:0005623 [GO:0005758]; GO:0005740; GO:0031970; GO:0044429; GO:0031967; GO:0031974; GO:0044446; GO:0005739; GO:0044444; GO:0031975; GO:0043227; GO:0005575; GO:0043229; GO:0044422; GO:0044424; GO:0043231; GO:0005737; GO:0044464; GO:0043226; GO:0005622; GO:0005623	3.84	0.1636	1	1	47.27	0.1636	1	1		0				0			110	12.4	6.73
Q12904	Aminoacyl tRNA synthase complex-interacting multifunctional protein 1 OS=Homo sapiens GN=AIMP1 PE=1 SV=2 - [AIMP1_HUMAN]	0.1635	3	3	3	10	RNA binding; protein binding	extracellular; nucleus; cytoplasm; endoplasmic reticulum; Golgi; cytosol; cell surface	development; cell proliferation; regulation of biological process; metabolic process; cell death; response to stimulus; defense response; cell communication; cellular component movement	Pf01588	9255	[GO:0000049]; GO:0003723; GO:0003676; GO:0097159; GO:1901363; GO:0005488; GO:0003674 [GO:0001525]; GO:0044767; GO:0048514; GO:0048646; GO:0032502; GO:0044699; GO:0001568; GO:0009653; GO:0008150; GO:0001944; GO:0048856; GO:0048731; GO:0072358; GO:0007275; GO:0072359; GO:0044707; GO:0032501 [GO:0001937]; GO:0001935; GO:0001936; GO:0050680; GO:0050673; GO:0050678; GO:0008285; GO:0008283; GO:0042127;…	15.02	0.1635	3	4	139.93	0.1635	3	4	3.21	0.0385	1	1	58.74	0.0385	1	1	312	34.3	8.43
P09874	Poly [ADP-ribose] polymerase 1 OS=Homo sapiens GN=PARP1 PE=1 SV=4 - [PARP1_HUMAN]	0.1627	4	13	13	51	DNA binding; catalytic activity; protein binding; metal ion binding; nucleotide binding	nucleus; organelle lumen	metabolic process; regulation of biological process; cell organization and biogenesis; response to stimulus; cell communication; cell differentiation; development; transport	Pf00533; Pf00644; Pf00645; Pf02877; Pf05406; Pf08063	142	[GO:0000122]; GO:0006357; GO:0006366; GO:0045892; GO:0006355; GO:0006351; GO:0010629; GO:0051253; GO:2000113; GO:0010468; GO:2000112; GO:2001141; GO:0010467; GO:0032774; GO:0034645; GO:0010605; GO:0016070; GO:0045934; GO:0051252; GO:0010558; GO:0031327; GO:0060255; GO:0010556; GO:0031326; GO:0043170; GO:0009059; GO:0034654; GO:0044249; GO:0044260; GO:0009892; GO:0090304; GO:0006139; GO:0019219; G…	34.31	0.1489	12	14	380.51	0.1627	13	15	23.47	0.1065	9	10	270.72	0.1203	10	12	1014	113	8.88
P07858	Cathepsin B OS=Homo sapiens GN=CTSB PE=1 SV=3 - [CATB_HUMAN]	0.1622	14	6	6	20	catalytic activity; protein binding	extracellular; nucleus; organelle lumen; cytoplasm; mitochondrion; vacuole; membrane; cell surface; endosome	cell communication; defense response; regulation of biological process; response to stimulus; metabolic process; development; cell organization and biogenesis; cell death	Pf00112; Pf08127	1508	[GO:0002224]; GO:0002221; GO:0002758; GO:0002218; GO:0002757; GO:0002253; GO:0045089; GO:0002764; GO:0002376; GO:0050778; GO:0031349; GO:0045087; GO:0045088; GO:0007165; GO:0050776; GO:0008150; GO:0002684; GO:0006955; GO:0048584; GO:0006952; GO:0031347; GO:0007154; GO:0044700; GO:0050794; GO:0051716; GO:0002682; GO:0048583; GO:0048518; GO:0050896; GO:0006950; GO:0080134; GO:0044763; GO:0023052; G…	23.19	0.1622	6	8	156.95	0.1622	6	8	5.41	0.0413	2	2	43.37	0.0413	2	2	339	37.8	6.3
Q8N4Q1	Mitochondrial intermembrane space import and assembly protein 40 OS=Homo sapiens GN=CHCHD4 PE=1 SV=1 - [MIA40_HUMAN]	0.162	1	1	1	1	catalytic activity	cytoplasm; mitochondrion	cell organization and biogenesis; transport; metabolic process	Pf06747	131474	[GO:0005739]; GO:0043231; GO:0044444; GO:0043227; GO:0043229; GO:0005737; GO:0044424; GO:0043226; GO:0005622; GO:0044464; GO:0005575; GO:0005623 [GO:0005758]; GO:0005740; GO:0031970; GO:0044429; GO:0031967; GO:0031974; GO:0044446; GO:0005739; GO:0044444; GO:0031975; GO:0043227; GO:0005575; GO:0043229; GO:0044422; GO:0044424; GO:0043231; GO:0005737; GO:0044464; GO:0043226; GO:0005622; GO:0005623 […	0	0.162	1	1		0				0				0			142	16	4.31
Q99439	Calponin-2 OS=Homo sapiens GN=CNN2 PE=1 SV=4 - [CNN2_HUMAN]	0.1618	3	2	2	4	protein binding	cytoskeleton	cell organization and biogenesis; metabolic process; regulation of biological process; development; cellular component movement; response to stimulus; cell proliferation; transport	Pf00307; Pf00402	1265	[GO:0001725]; GO:0032432; GO:0042641; GO:0015629; GO:0044430; GO:0005856; GO:0044446; GO:0043232; GO:0043229; GO:0044422; GO:0044424; GO:0043228; GO:0043226; GO:0005575; GO:0005622; GO:0044464; GO:0005623 [GO:0003779]; GO:0008092; GO:0005515; GO:0005488; GO:0003674 [GO:0005515]; GO:0005488; GO:0003674 [GO:0005516]; GO:0005515; GO:0005488; GO:0003674 [GO:0005856]; GO:0043232; GO:0043228; GO:004322…	7.2	0.1036	1	1	166.24	0.1618	2	2		0			78.25	0.0583	1	1	309	33.7	7.33
F8VRG9	Poly(rC)-binding protein 2 OS=Homo sapiens GN=PCBP2 PE=4 SV=1 - [F8VRG9_HUMAN]	0.161	6	1	3	3	RNA binding			Pf00013		[GO:0003723]; GO:0003676; GO:0097159; GO:1901363; GO:0005488; GO:0003674	8.63	0.161	3	3		0				0				0			323	34	7.06
Q92945	Far upstream element-binding protein 2 OS=Homo sapiens GN=KHSRP PE=1 SV=4 - [FUBP2_HUMAN]	0.1603	2	5	6	12	DNA binding; RNA binding	nucleus; organelle lumen; cytoplasm; cytosol	metabolic process; regulation of biological process; transport	Pf00013	8570	[GO:0000375]; GO:0008380; GO:0006396; GO:0010467; GO:0016070; GO:0043170; GO:0044260; GO:0090304; GO:0071704; GO:0044237; GO:0006139; GO:0008152; GO:0009987; GO:0006725; GO:0034641; GO:0044238; GO:0046483; GO:1901360; GO:0008150; GO:0006807 [GO:0003677]; GO:0003676; GO:0097159; GO:1901363; GO:0005488; GO:0003674 [GO:0003723]; GO:0003676; GO:0097159; GO:1901363; GO:0005488; GO:0003674 [GO:0005634]…	24.26	0.1603	6	6	233.25	0.1603	6	6		0				0			711	73.1	7.3
O75934	Pre-mRNA-splicing factor SPF27 OS=Homo sapiens GN=BCAS2 PE=1 SV=1 - [SPF27_HUMAN]	0.16	1	2	2	4	protein binding	nucleus; spliceosomal complex; organelle lumen	metabolic process	Pf05700	10286	[GO:0000375]; GO:0008380; GO:0006396; GO:0010467; GO:0016070; GO:0043170; GO:0044260; GO:0090304; GO:0071704; GO:0044237; GO:0006139; GO:0008152; GO:0009987; GO:0006725; GO:0034641; GO:0044238; GO:0046483; GO:1901360; GO:0008150; GO:0006807 [GO:0005515]; GO:0005488; GO:0003674 [GO:0005634]; GO:0043231; GO:0043227; GO:0043229; GO:0043226; GO:0044424; GO:0005575; GO:0005622; GO:0044464; GO:0005623 …	8.87	0.16	2	2	98.12	0.16	2	2		0				0			225	26.1	5.66
Q9Y2Q5	Ragulator complex protein LAMTOR2 OS=Homo sapiens GN=LAMTOR2 PE=1 SV=1 - [LTOR2_HUMAN]	0.16	1	2	2	6	protein binding; structural molecule activity	cytoplasm; vacuole; membrane; endosome	cell communication; metabolic process; regulation of biological process; response to stimulus; cell growth	Pf03259	28956	[GO:0000186]; GO:0032147; GO:0043408; GO:0045860; GO:0000165; GO:0042325; GO:1902531; GO:0001934; GO:0033674; GO:0045859; GO:0023014; GO:0035556; GO:0016310; GO:0019220; GO:0009966; GO:0001932; GO:0006468; GO:0031401; GO:0042327; GO:0043549; GO:0051347; GO:0007165; GO:0044710; GO:0006796; GO:0051174; GO:0010646; GO:0023051; GO:0048583; GO:0031399; GO:0006464; GO:0032270; GO:0045937; GO:0051338; G…	3.8	0.16	1	1	89.5	0.16	2	2	3.8	0.16	1	1	90.5	0.16	2	2	125	13.5	5.4
P16403	Histone H1.2 OS=Homo sapiens GN=HIST1H1C PE=1 SV=2 - [H12_HUMAN]	0.1596	2	2	3	6	DNA binding	chromosome; nucleus	cell organization and biogenesis; metabolic process	Pf00538	3006	[GO:0000786]; GO:0000785; GO:0044427; GO:0044815; GO:1990104; GO:0005694; GO:0044446; GO:0032993; GO:0043234; GO:0043232; GO:0043229; GO:0044422; GO:0044424; GO:0032991; GO:0043228; GO:0043226; GO:0005575; GO:0005622; GO:0044464; GO:0005623 [GO:0003677]; GO:0003676; GO:0097159; GO:1901363; GO:0005488; GO:0003674 [GO:0005634]; GO:0043231; GO:0043227; GO:0043229; GO:0043226; GO:0044424; GO:0005575;…	3.77	0.061	1	1	97.43	0.1596	3	3		0			77.55	0.0986	2	2	213	21.4	10.93
Q9BUF5	Tubulin beta-6 chain OS=Homo sapiens GN=TUBB6 PE=1 SV=1 - [TBB6_HUMAN]	0.1592	5	1	7	40	nucleotide binding; catalytic activity; structural molecule activity	cytoplasm; cytoskeleton; membrane	metabolic process; cellular component movement; cell organization and biogenesis	Pf00091; Pf03953	84617	[GO:0000166]; GO:0036094; GO:1901265; GO:0005488; GO:0097159; GO:1901363; GO:0003674 [GO:0003924]; GO:0017111; GO:0016462; GO:0016818; GO:0016817; GO:0016787; GO:0003824; GO:0003674 [GO:0005198]; GO:0003674 [GO:0005200]; GO:0005198; GO:0003674 [GO:0005525]; GO:0032550; GO:0032561; GO:0035639; GO:0001883; GO:0032549; GO:0019001; GO:0032555; GO:0043168; GO:1901265; GO:0001882; GO:0017076; GO:003255…	45.49	0.1592	7	18	374.26	0.1592	7	18	7.28	0.0314	1	2	62.83	0.0314	1	2	446	49.8	4.88
P13498	Cytochrome b-245 light chain OS=Homo sapiens GN=CYBA PE=1 SV=3 - [CY24A_HUMAN]	0.159	1	1	1	2	protein binding; catalytic activity; metal ion binding	cytoplasm; mitochondrion; Golgi; membrane; endoplasmic reticulum	cell proliferation; regulation of biological process; metabolic process; transport; defense response; response to stimulus; cell organization and biogenesis; cell growth; cellular homeostasis	Pf05038	1535	[GO:0001938]; GO:0001935; GO:0001936; GO:0050679; GO:0050673; GO:0050678; GO:0008284; GO:0008283; GO:0042127; GO:0048522; GO:0044699; GO:0050794; GO:0009987; GO:0048518; GO:0008150; GO:0050789; GO:0065007 [GO:0002474]; GO:0048002; GO:0019882; GO:0002376; GO:0008150 [GO:0002479]; GO:0042590; GO:0002474; GO:0002478; GO:0048002; GO:0019884; GO:0019882; GO:0002376; GO:0008150 [GO:0003106]; GO:0003083…	4.54	0.159	1	1	63.93	0.159	1	1		0				0			195	21	9.54
Q53S33	BolA-like protein 3 OS=Homo sapiens GN=BOLA3 PE=2 SV=1 - [BOLA3_HUMAN]	0.1589	1	1	1	2		extracellular		Pf01722	388962	[GO:0003674] [GO:0005575] [GO:0005576]; GO:0005575 [GO:0008150]	6.89	0.1589	1	1	71.28	0.1589	1	1		0				0			107	12.1	9.64
Q13162	Peroxiredoxin-4 OS=Homo sapiens GN=PRDX4 PE=1 SV=1 - [PRDX4_HUMAN]	0.1587	3	3	5	12	antioxidant activity; catalytic activity; protein binding	extracellular; cytoplasm; mitochondrion	cell communication; metabolic process; regulation of biological process; response to stimulus; reproduction; development; cell proliferation	Pf00578; Pf08534; Pf10417	10549	[GO:0004601]; GO:0016209; GO:0016684; GO:0003674; GO:0016491; GO:0003824 [GO:0005515]; GO:0005488; GO:0003674 [GO:0005576]; GO:0005575 [GO:0005615]; GO:0044421; GO:0005575; GO:0005576 [GO:0005737]; GO:0044424; GO:0005622; GO:0044464; GO:0005575; GO:0005623 [GO:0005739]; GO:0043231; GO:0044444; GO:0043227; GO:0043229; GO:0005737; GO:0044424; GO:0043226; GO:0005622; GO:0044464; GO:0005575; GO:00056…	18.95	0.1587	5	6	169.11	0.1587	5	6		0				0			271	30.5	6.29
Q13011	Delta(3,5)-Delta(2,4)-dienoyl-CoA isomerase, mitochondrial OS=Homo sapiens GN=ECH1 PE=1 SV=2 - [ECH1_HUMAN]	0.1585	1	5	5	12	catalytic activity; protein binding	cytoplasm; mitochondrion	metabolic process	Pf00378	1891	[GO:0003824]; GO:0003674 [GO:0005102]; GO:0005515; GO:0005488; GO:0003674 [GO:0005515]; GO:0005488; GO:0003674 [GO:0005739]; GO:0043231; GO:0044444; GO:0043227; GO:0043229; GO:0005737; GO:0044424; GO:0043226; GO:0005622; GO:0044464; GO:0005575; GO:0005623 [GO:0005777]; GO:0042579; GO:0043231; GO:0044444; GO:0043227; GO:0043229; GO:0005737; GO:0044424; GO:0043226; GO:0005622; GO:0044464; GO:000557…	20.37	0.1585	5	6	234.67	0.1585	5	6		0				0			328	35.8	8
P67870	Casein kinase II subunit beta OS=Homo sapiens GN=CSNK2B PE=1 SV=1 - [CSK2B_HUMAN]	0.1581	3	2	2	4	catalytic activity; protein binding; enzyme regulator activity; metal ion binding	nucleus; cytoplasm; cytosol; membrane	metabolic process; cell communication; regulation of biological process; response to stimulus; cell differentiation; cell organization and biogenesis; cellular component movement; development; cell proliferation	Pf01214	1460	[GO:0000278]; GO:0007049; GO:0044763; GO:0009987; GO:0044699; GO:0008150 [GO:0004674]; GO:0004672; GO:0016301; GO:0016773; GO:0016772; GO:0016740; GO:0003824; GO:0003674 [GO:0005102]; GO:0005515; GO:0005488; GO:0003674 [GO:0005515]; GO:0005488; GO:0003674 [GO:0005634]; GO:0043231; GO:0043227; GO:0043229; GO:0043226; GO:0044424; GO:0005575; GO:0005622; GO:0044464; GO:0005623 [GO:0005737]; GO:00444…	6.06	0.1581	2	2	50.33	0.1581	2	2		0				0			215	24.9	5.55
O43390	Heterogeneous nuclear ribonucleoprotein R OS=Homo sapiens GN=HNRNPR PE=1 SV=1 - [HNRPR_HUMAN]	0.158	4	5	11	24	nucleotide binding; RNA binding; protein binding	nucleus; organelle lumen; spliceosomal complex; cytoplasm	metabolic process	Pf00076	10236	[GO:0000166]; GO:0036094; GO:1901265; GO:0005488; GO:0097159; GO:1901363; GO:0003674 [GO:0000398]; GO:0000377; GO:0006397; GO:0000375; GO:0006396; GO:0016071; GO:0008380; GO:0010467; GO:0016070; GO:0043170; GO:0044260; GO:0090304; GO:0071704; GO:0044237; GO:0006139; GO:0008152; GO:0009987; GO:0006725; GO:0034641; GO:0044238; GO:0046483; GO:1901360; GO:0008150; GO:0006807 [GO:0003676]; GO:0097159;…	29.22	0.1453	10	11	226.86	0.1422	10	11	3.41	0.0537	2	2		0			633	70.9	8.13
P14406	Cytochrome c oxidase subunit 7A2, mitochondrial OS=Homo sapiens GN=COX7A2 PE=1 SV=1 - [CX7A2_HUMAN]	0.1566	4	1	1	4	catalytic activity; transporter activity	cytoplasm; mitochondrion; membrane	transport; metabolic process	Pf02238	1347	[GO:0004129]; GO:0015002; GO:0015078; GO:0016676; GO:0016491; GO:0015077; GO:0016675; GO:0003824; GO:0022890; GO:0003674; GO:0008324; GO:0015075; GO:0022891; GO:0022857; GO:0022892; GO:0005215 [GO:0005739]; GO:0043231; GO:0044444; GO:0043227; GO:0043229; GO:0005737; GO:0044424; GO:0043226; GO:0005622; GO:0044464; GO:0005575; GO:0005623 [GO:0005743]; GO:0019866; GO:0031966; GO:0031090; GO:0031967;…	2.42	0.1566	1	1	32.06	0.1566	1	1	2.42	0.1566	1	1	32.06	0.1566	1	1	83	9.4	9.76
P17987	T-complex protein 1 subunit alpha OS=Homo sapiens GN=TCP1 PE=1 SV=1 - [TCPA_HUMAN]	0.1565	9	6	6	17	nucleotide binding; protein binding	cytoplasm; cytoskeleton; chromosome; nucleus; organelle lumen; Golgi; cytosol; membrane	metabolic process; cell organization and biogenesis; reproduction	Pf00118	6950	[GO:0000166]; GO:0036094; GO:1901265; GO:0005488; GO:0097159; GO:1901363; GO:0003674 [GO:0000242]; GO:0005813; GO:0044450; GO:0005815; GO:0043232; GO:0044430; GO:0044444; GO:0015630; GO:0043228; GO:0043229; GO:0005856; GO:0044446; GO:0005737; GO:0044424; GO:0043226; GO:0044422; GO:0005622; GO:0044464; GO:0005575; GO:0005623 [GO:0000792]; GO:0000785; GO:0044427; GO:0005694; GO:0044446; GO:0043232;…	22.04	0.1565	6	7	167.67	0.1565	6	8	5.37	0.0629	2	2		0			556	60.3	6.11
Q8NFV4	Abhydrolase domain-containing protein 11 OS=Homo sapiens GN=ABHD11 PE=1 SV=1 - [ABHDB_HUMAN]	0.1556	1	6	6	18	catalytic activity	cytoplasm; mitochondrion; endoplasmic reticulum; membrane	metabolic process; transport	Pf00561; Pf00756; Pf07819; Pf12695; Pf12697	83451	[GO:0003674] [GO:0005575] [GO:0005739]; GO:0043231; GO:0044444; GO:0043227; GO:0043229; GO:0005737; GO:0044424; GO:0043226; GO:0005622; GO:0044464; GO:0005575; GO:0005623 [GO:0006505]; GO:0006664; GO:0046488; GO:0006643; GO:1901135; GO:0006650; GO:0044255; GO:0071704; GO:0006644; GO:0046486; GO:0006629; GO:0044237; GO:0044763; GO:0008152; GO:0006796; GO:0019637; GO:0044238; GO:0044710; GO:0009987…	29.11	0.1556	6	9	363.52	0.1556	6	9		0				0			315	34.7	9.48
P10412	Histone H1.4 OS=Homo sapiens GN=HIST1H1E PE=1 SV=2 - [H14_HUMAN]	0.1553	2	2	3	10	DNA binding; protein binding	chromosome; nucleus	cell organization and biogenesis; metabolic process	Pf00538	3008	[GO:0000786]; GO:0000785; GO:0044427; GO:0044815; GO:1990104; GO:0005694; GO:0044446; GO:0032993; GO:0043234; GO:0043232; GO:0043229; GO:0044422; GO:0044424; GO:0032991; GO:0043228; GO:0043226; GO:0005575; GO:0005622; GO:0044464; GO:0005623 [GO:0003677]; GO:0003676; GO:0097159; GO:1901363; GO:0005488; GO:0003674 [GO:0005515]; GO:0005488; GO:0003674 [GO:0005634]; GO:0043231; GO:0043227; GO:0043229…	3.77	0.0594	1	1	171.81	0.1553	3	5		0			151.03	0.0959	2	4	219	21.9	11.03
P15311	Ezrin OS=Homo sapiens GN=EZR PE=1 SV=4 - [EZRI_HUMAN]	0.1553	8	9	9	21	protein binding	nucleus; organelle lumen; cytoplasm; cytosol; cytoskeleton; membrane	cell organization and biogenesis; cell differentiation; cellular component movement; development; response to stimulus; regulation of biological process; metabolic process; transport	Pf00373; Pf00769; Pf09379; Pf09380	7430	[GO:0001726]; GO:0031252; GO:0042995; GO:0044464; GO:0005575; GO:0005623 [GO:0001931]; GO:0031254; GO:0042995; GO:0044464; GO:0005575; GO:0005623 [GO:0003779]; GO:0008092; GO:0005515; GO:0005488; GO:0003674 [GO:0005515]; GO:0005488; GO:0003674 [GO:0005622]; GO:0044464; GO:0005575; GO:0005623 [GO:0005730]; GO:0031981; GO:0043232; GO:0044428; GO:0070013; GO:0043228; GO:0043229; GO:0005634; GO:00444…	13.06	0.1553	8	9	128.68	0.1433	8	9	0	0.0119	1	1	38.61	0.029	2	2	586	69.4	6.27
Q96FQ6	Protein S100-A16 OS=Homo sapiens GN=S100A16 PE=1 SV=1 - [S10AG_HUMAN]	0.1553	1	1	1	2	metal ion binding; protein binding	nucleus; organelle lumen; cytoplasm; cytosol; membrane	response to stimulus	Pf01023	140576	[GO:0005509]; GO:0046872; GO:0043169; GO:0043167; GO:0005488; GO:0003674 [GO:0005634]; GO:0043231; GO:0043227; GO:0043229; GO:0043226; GO:0044424; GO:0005575; GO:0005622; GO:0044464; GO:0005623 [GO:0005730]; GO:0031981; GO:0043232; GO:0044428; GO:0070013; GO:0043228; GO:0043229; GO:0005634; GO:0044446; GO:0043233; GO:0043226; GO:0044424; GO:0043231; GO:0044422; GO:0031974; GO:0005575; GO:0005622;…	3.04	0.1553	1	1	42.29	0.1553	1	1		0				0			103	11.8	6.79
Q9NX40	OCIA domain-containing protein 1 OS=Homo sapiens GN=OCIAD1 PE=1 SV=1 - [OCAD1_HUMAN]	0.1551	12	2	2	3	protein binding	cytoplasm; mitochondrion; endosome		Pf07051	54940	[GO:0005515]; GO:0005488; GO:0003674 [GO:0005739]; GO:0043231; GO:0044444; GO:0043227; GO:0043229; GO:0005737; GO:0044424; GO:0043226; GO:0005622; GO:0044464; GO:0005575; GO:0005623 [GO:0005768]; GO:0012505; GO:0043231; GO:0044444; GO:0044464; GO:0043227; GO:0043229; GO:0005737; GO:0044424; GO:0005575; GO:0005623; GO:0043226; GO:0005622	6.43	0.1551	2	2	49.67	0.0571	1	1		0				0			245	27.6	7.49
Q69YU5	Uncharacterized protein C12orf73 OS=Homo sapiens GN=C12orf73 PE=2 SV=2 - [CL073_HUMAN]	0.1549	1	1	1	2		extracellular			728568	[GO:0005576]; GO:0005575		0			39.72	0.1549	1	1		0			39.72	0.1549	1	1	71	8	9.16
Q9UQ80	Proliferation-associated protein 2G4 OS=Homo sapiens GN=PA2G4 PE=1 SV=3 - [PA2G4_HUMAN]	0.1548	7	3	3	8	DNA binding; RNA binding; protein binding	nucleus; organelle lumen; cytoplasm	metabolic process; regulation of biological process; cell proliferation	Pf00557	5036	[GO:0003677]; GO:0003676; GO:0097159; GO:1901363; GO:0005488; GO:0003674 [GO:0003700]; GO:0001071; GO:0003674 [GO:0003723]; GO:0003676; GO:0097159; GO:1901363; GO:0005488; GO:0003674 [GO:0005515]; GO:0005488; GO:0003674 [GO:0005634]; GO:0043231; GO:0043227; GO:0043229; GO:0043226; GO:0044424; GO:0005575; GO:0005622; GO:0044464; GO:0005623 [GO:0005730]; GO:0031981; GO:0043232; GO:0044428; GO:00700…	12.22	0.1015	2	3	160.29	0.1548	3	4		0			51.51	0.0533	1	1	394	43.8	6.55
P54886	Delta-1-pyrroline-5-carboxylate synthase OS=Homo sapiens GN=ALDH18A1 PE=1 SV=2 - [P5CS_HUMAN]	0.1547	1	10	10	30	nucleotide binding; catalytic activity	cytoplasm; mitochondrion; membrane	metabolic process	Pf00171; Pf00696	5832	[GO:0000166]; GO:0036094; GO:1901265; GO:0005488; GO:0097159; GO:1901363; GO:0003674 [GO:0003824]; GO:0003674 [GO:0004349]; GO:0016774; GO:0019202; GO:0016772; GO:0016301; GO:0016740; GO:0003824; GO:0003674 [GO:0004350]; GO:0016620; GO:0016903; GO:0016491; GO:0003824; GO:0003674 [GO:0005524]; GO:0032550; GO:0032559; GO:0035639; GO:0001883; GO:0032549; GO:0030554; GO:0032555; GO:0043168; GO:190126…	39.04	0.1547	10	12	367.66	0.1547	10	12	8.95	0.034	3	3	102.02	0.034	3	3	795	87.2	7.12
P49368	T-complex protein 1 subunit gamma OS=Homo sapiens GN=CCT3 PE=1 SV=4 - [TCPG_HUMAN]	0.1541	7	7	7	20	nucleotide binding; protein binding	cytoplasm; cytosol; cytoskeleton; membrane	metabolic process; reproduction	Pf00118	7203	[GO:0000166]; GO:0036094; GO:1901265; GO:0005488; GO:0097159; GO:1901363; GO:0003674 [GO:0002199]; GO:0043234; GO:0032991; GO:0005575 [GO:0005515]; GO:0005488; GO:0003674 [GO:0005524]; GO:0032550; GO:0032559; GO:0035639; GO:0001883; GO:0032549; GO:0030554; GO:0032555; GO:0043168; GO:1901265; GO:0001882; GO:0017076; GO:0032553; GO:0043167; GO:0097159; GO:1901363; GO:0036094; GO:0097367; GO:0000166…	25.62	0.1541	7	8	177.65	0.1541	7	8	5.86	0.0312	2	2	25.45	0.0312	2	2	545	60.5	6.49
Q96I24	Far upstream element-binding protein 3 OS=Homo sapiens GN=FUBP3 PE=1 SV=2 - [FUBP3_HUMAN]	0.1538	2	6	7	20	DNA binding; RNA binding	nucleus; cytoplasm	metabolic process; regulation of biological process	Pf00013	8939	[GO:0003677]; GO:0003676; GO:0097159; GO:1901363; GO:0005488; GO:0003674 [GO:0003723]; GO:0003676; GO:0097159; GO:1901363; GO:0005488; GO:0003674 [GO:0005634]; GO:0043231; GO:0043227; GO:0043229; GO:0043226; GO:0044424; GO:0005575; GO:0005622; GO:0044464; GO:0005623 [GO:0005737]; GO:0044424; GO:0005622; GO:0044464; GO:0005575; GO:0005623 [GO:0006351]; GO:0010467; GO:0032774; GO:0034645; GO:004317…	21.14	0.1259	5	7	252.19	0.1538	7	9	9.84	0.0437	1	2	80.13	0.0437	1	2	572	61.6	8.38
Q99653	Calcium-binding protein p22 OS=Homo sapiens GN=CHP PE=1 SV=3 - [CHP1_HUMAN]	0.1538	5	2	2	4	enzyme regulator activity; transporter activity; metal ion binding; protein binding	cytoplasm; Golgi; membrane; nucleus; endoplasmic reticulum; cytosol; cytoskeleton	cell organization and biogenesis; metabolic process; regulation of biological process; transport; cell communication; response to stimulus; cellular homeostasis		11261	[GO:0000139]; GO:0031090; GO:0044431; GO:0016020; GO:0043227; GO:0044422; GO:0005794; GO:0044444; GO:0044446; GO:0005575; GO:0043226; GO:0012505; GO:0043231; GO:0005737; GO:0044424; GO:0043229; GO:0044464; GO:0005622; GO:0005623 [GO:0001578]; GO:0000226; GO:0007010; GO:0007017; GO:1902589; GO:0006996; GO:0044763; GO:0009987; GO:0016043; GO:0044699; GO:0008150; GO:0071840 [GO:0001933]; GO:0001932;…	8.69	0.1538	2	2	85.64	0.1538	2	2		0				0			195	22.4	5.1
P50897	Palmitoyl-protein thioesterase 1 OS=Homo sapiens GN=PPT1 PE=1 SV=1 - [PPT1_HUMAN]	0.1536	8	4	4	12	catalytic activity	extracellular; nucleus; cytoplasm; vacuole; Golgi; cytosol; membrane	metabolic process; cell death; cell organization and biogenesis; transport; cellular homeostasis; cell communication; development; response to stimulus; cell growth; regulation of biological process; cell differentiation	Pf02089	5538	[GO:0002084]; GO:0035601; GO:0042159; GO:0006464; GO:0030163; GO:0042157; GO:0036211; GO:0044267; GO:0009057; GO:0019538; GO:0043412; GO:0044260; GO:0043170; GO:1901575; GO:0044238; GO:0044237; GO:0071704; GO:0009056; GO:0008152; GO:0009987; GO:0008150 [GO:0005576]; GO:0005575 [GO:0005615]; GO:0044421; GO:0005575; GO:0005576 [GO:0005634]; GO:0043231; GO:0043227; GO:0043229; GO:0043226; GO:0044424…	22.8	0.1536	4	6	274.04	0.1536	4	6		0				0			306	34.2	6.52
P27797	Calreticulin OS=Homo sapiens GN=CALR PE=1 SV=1 - [CALR_HUMAN]	0.1535	2	5	5	30	protein binding; DNA binding; RNA binding; metal ion binding	cytoplasm; extracellular; nucleus; endoplasmic reticulum; organelle lumen; Golgi; cytosol; cell surface; membrane	metabolic process; regulation of biological process; cell organization and biogenesis; transport; cellular homeostasis; cell communication; response to stimulus; reproduction; cell proliferation; cell death; cell differentiation; development; cellular component movement	Pf00262	811	[GO:0000122]; GO:0006357; GO:0006366; GO:0045892; GO:0006355; GO:0006351; GO:0010629; GO:0051253; GO:2000113; GO:0010468; GO:2000112; GO:2001141; GO:0010467; GO:0032774; GO:0034645; GO:0010605; GO:0016070; GO:0045934; GO:0051252; GO:0010558; GO:0031327; GO:0060255; GO:0010556; GO:0031326; GO:0043170; GO:0009059; GO:0034654; GO:0044249; GO:0044260; GO:0009892; GO:0090304; GO:0006139; GO:0019219; G…	31.28	0.1535	5	9	374.03	0.1535	5	9	18.98	0.0983	3	6	274.45	0.0983	3	6	417	48.1	4.44
E7ES32	DnaJ (Hsp40) homolog, subfamily A, member 3 OS=Homo sapiens GN=DNAJA3 PE=4 SV=1 - [E7ES32_HUMAN]	0.1533	2	2	2	2	enzyme regulator activity; protein binding; nucleotide binding; metal ion binding	nucleus; cytoplasm; mitochondrion; organelle lumen; cytosol; cytoskeleton; membrane	metabolic process; regulation of biological process; cell organization and biogenesis; cell death; cell communication; response to stimulus; cell proliferation; development; cell differentiation; defense response	Pf00684; Pf01556	9093	[GO:0000122]; GO:0006357; GO:0006366; GO:0045892; GO:0006355; GO:0006351; GO:0010629; GO:0051253; GO:2000113; GO:0010468; GO:2000112; GO:2001141; GO:0010467; GO:0032774; GO:0034645; GO:0010605; GO:0016070; GO:0045934; GO:0051252; GO:0010558; GO:0031327; GO:0060255; GO:0010556; GO:0031326; GO:0043170; GO:0009059; GO:0034654; GO:0044249; GO:0044260; GO:0009892; GO:0090304; GO:0006139; GO:0019219; G…	10.69	0.1533	2	2		0				0				0			300	33.1	8.81
P06454	Prothymosin alpha OS=Homo sapiens GN=PTMA PE=1 SV=2 - [PTMA_HUMAN]	0.1532	1	2	2	4		nucleus; organelle lumen; cytoplasm	metabolic process		5757	[GO:0005634]; GO:0043231; GO:0043227; GO:0043229; GO:0043226; GO:0044424; GO:0005575; GO:0005622; GO:0044464; GO:0005623 [GO:0005730]; GO:0031981; GO:0043232; GO:0044428; GO:0070013; GO:0043228; GO:0043229; GO:0005634; GO:0044446; GO:0043233; GO:0043226; GO:0044424; GO:0043231; GO:0044422; GO:0031974; GO:0005575; GO:0005622; GO:0044464; GO:0043227; GO:0005623 [GO:0005737]; GO:0044424; GO:0005622;…		0			95.68	0.1532	2	2		0			97.96	0.1532	2	2	111	12.2	3.78
Q9Y2R9	28S ribosomal protein S7, mitochondrial OS=Homo sapiens GN=MRPS7 PE=1 SV=2 - [RT07_HUMAN]	0.1529	1	3	3	10	RNA binding; structural molecule activity	cytoplasm; mitochondrion; ribosome; cytosol	metabolic process	Pf00177	51081	[GO:0003723]; GO:0003676; GO:0097159; GO:1901363; GO:0005488; GO:0003674 [GO:0003735]; GO:0005198; GO:0003674 [GO:0005739]; GO:0043231; GO:0044444; GO:0043227; GO:0043229; GO:0005737; GO:0044424; GO:0043226; GO:0005622; GO:0044464; GO:0005575; GO:0005623 [GO:0005840]; GO:0030529; GO:0043232; GO:0044444; GO:0032991; GO:0044424; GO:0043228; GO:0043229; GO:0005737; GO:0005575; GO:0005622; GO:0044464…	16.39	0.1529	3	4	205.7	0.1529	3	4	2.85	0.0496	1	1	53.77	0.0496	1	1	242	28.1	9.99
Q96PK6	RNA-binding protein 14 OS=Homo sapiens GN=RBM14 PE=1 SV=2 - [RBM14_HUMAN]	0.1525	6	6	8	16	nucleotide binding; RNA binding; protein binding	nucleus; organelle lumen	metabolic process; response to stimulus; regulation of biological process; cell organization and biogenesis; cell communication	Pf00076	10432	[GO:0000166]; GO:0036094; GO:1901265; GO:0005488; GO:0097159; GO:1901363; GO:0003674 [GO:0001104]; GO:0001076; GO:0003712; GO:0000989; GO:0000988; GO:0003674 [GO:0003676]; GO:0097159; GO:1901363; GO:0005488; GO:0003674 [GO:0003723]; GO:0003676; GO:0097159; GO:1901363; GO:0005488; GO:0003674 [GO:0005515]; GO:0005488; GO:0003674 [GO:0005634]; GO:0043231; GO:0043227; GO:0043229; GO:0043226; GO:00444…	22.02	0.1525	8	8	173.55	0.1525	8	8		0				0			669	69.4	9.67
P58546	Myotrophin OS=Homo sapiens GN=MTPN PE=1 SV=2 - [MTPN_HUMAN]	0.1525	1	2	2	4	protein binding	nucleus; cytoplasm; cytosol; cytoskeleton	metabolic process; regulation of biological process; response to stimulus; cell growth; development; cell differentiation; cell organization and biogenesis	Pf00023; Pf12796	767558	[GO:0005515]; GO:0005488; GO:0003674 [GO:0005575] [GO:0005634]; GO:0043231; GO:0043227; GO:0043229; GO:0043226; GO:0044424; GO:0005575; GO:0005622; GO:0044464; GO:0005623 [GO:0005737]; GO:0044424; GO:0005622; GO:0044464; GO:0005575; GO:0005623 [GO:0005829]; GO:0044444; GO:0005737; GO:0044424; GO:0005622; GO:0044464; GO:0005575; GO:0005623 [GO:0006417]; GO:0006412; GO:0010608; GO:0032268; GO:20001…		0			60.58	0.1525	2	2		0			62.32	0.1525	2	2	118	12.9	5.52
P36404	ADP-ribosylation factor-like protein 2 OS=Homo sapiens GN=ARL2 PE=1 SV=4 - [ARL2_HUMAN]	0.1522	2	2	2	6	nucleotide binding; catalytic activity; enzyme regulator activity; protein binding	nucleus; cytoplasm; mitochondrion; Golgi; cytoskeleton; cytosol; membrane	metabolic process; cell organization and biogenesis; cell communication; regulation of biological process; response to stimulus; transport	Pf00025; Pf00071; Pf04670; Pf08477; Pf09439	402	[GO:0000166]; GO:0036094; GO:1901265; GO:0005488; GO:0097159; GO:1901363; GO:0003674 [GO:0003924]; GO:0017111; GO:0016462; GO:0016818; GO:0016817; GO:0016787; GO:0003824; GO:0003674 [GO:0005095]; GO:0004857; GO:0030695; GO:0030234; GO:0060589; GO:0003674 [GO:0005515]; GO:0005488; GO:0003674 [GO:0005525]; GO:0032550; GO:0032561; GO:0035639; GO:0001883; GO:0032549; GO:0019001; GO:0032555; GO:004316…	7.4	0.1522	2	2	89.53	0.1522	2	2	4.87	0.0978	1	1	80.1	0.0978	1	1	184	20.9	6.34
O43291	Kunitz-type protease inhibitor 2 OS=Homo sapiens GN=SPINT2 PE=1 SV=2 - [SPIT2_HUMAN]	0.1508	2	2	2	4	enzyme regulator activity	extracellular; cytoplasm; membrane	cellular component movement; metabolic process; regulation of biological process	Pf00014	10653	[GO:0004866]; GO:0030414; GO:0061135; GO:0004857; GO:0061134; GO:0030234; GO:0003674 [GO:0004867]; GO:0004866; GO:0030414; GO:0061135; GO:0004857; GO:0061134; GO:0030234; GO:0003674 [GO:0005576]; GO:0005575 [GO:0005737]; GO:0044424; GO:0005622; GO:0044464; GO:0005575; GO:0005623 [GO:0006928]; GO:0044763; GO:0009987; GO:0044699; GO:0008150 [GO:0010466]; GO:0051346; GO:0052547; GO:0043086; GO:00513…	5.58	0.1508	2	2	63.24	0.1508	2	2		0				0			252	28.2	8.29
P62318	Small nuclear ribonucleoprotein Sm D3 OS=Homo sapiens GN=SNRPD3 PE=1 SV=1 - [SMD3_HUMAN]	0.1508	2	2	2	3	RNA binding; protein binding	nucleus; organelle lumen; spliceosomal complex; cytoplasm; cytosol	cell organization and biogenesis; metabolic process	Pf01423	6634	[GO:0000387]; GO:0000398; GO:0022618; GO:0000377; GO:0006397; GO:0022613; GO:0034622; GO:0071826; GO:0000375; GO:0006396; GO:0016071; GO:0044085; GO:0065003; GO:0043933; GO:0008380; GO:0010467; GO:0016070; GO:0071840; GO:0022607; GO:0016043; GO:0043170; GO:0044260; GO:0090304; GO:0008150; GO:0071704; GO:0044237; GO:0006139; GO:0008152; GO:0009987; GO:0006725; GO:0034641; GO:0044238; GO:0046483; G…	2.89	0.0794	1	1	47.57	0.1508	2	2		0				0			126	13.9	10.32
P41567	Eukaryotic translation initiation factor 1 OS=Homo sapiens GN=EIF1 PE=1 SV=1 - [EIF1_HUMAN]	0.1504	1	1	1	2	RNA binding	cytoplasm	metabolic process; regulation of biological process; response to stimulus	Pf01253	10209	[GO:0003743]; GO:0008135; GO:0003723; GO:0003676; GO:0097159; GO:1901363; GO:0005488; GO:0003674 [GO:0005737]; GO:0044424; GO:0005622; GO:0044464; GO:0005575; GO:0005623 [GO:0006412]; GO:0010467; GO:0034645; GO:0044267; GO:0043170; GO:0009059; GO:0044249; GO:0044260; GO:0019538; GO:0071704; GO:1901576; GO:0009058; GO:0044237; GO:0044238; GO:0008152; GO:0009987; GO:0008150 [GO:0006413]; GO:0006412…		0			49.36	0.1504	1	1		0			49.36	0.1504	1	1	113	12.7	7.44
P08134	Rho-related GTP-binding protein RhoC OS=Homo sapiens GN=RHOC PE=1 SV=1 - [RHOC_HUMAN]	0.1503	4	3	3	6	nucleotide binding; signal transducer activity; protein binding	nucleus; cytoplasm; cytosol; membrane	cell division; response to stimulus; cell communication; regulation of biological process; cell differentiation; cell organization and biogenesis; cellular component movement; development; cell growth; cell death; metabolic process	Pf00025; Pf00071; Pf08477	389	[GO:0000166]; GO:0036094; GO:1901265; GO:0005488; GO:0097159; GO:1901363; GO:0003674 [GO:0000910]; GO:0022402; GO:0051301; GO:0007049; GO:0044763; GO:0009987; GO:0044699; GO:0008150 [GO:0001666]; GO:0006950; GO:0036293; GO:0050896; GO:0070482; GO:0008150; GO:0009628 [GO:0004871]; GO:0060089; GO:0003674 [GO:0005515]; GO:0005488; GO:0003674 [GO:0005525]; GO:0032550; GO:0032561; GO:0035639; GO:00018…	5.9	0.1503	3	3	104.79	0.1503	3	3		0				0			193	22	6.58
P61586	Transforming protein RhoA OS=Homo sapiens GN=RHOA PE=1 SV=1 - [RHOA_HUMAN]	0.1503	1	3	3	6	nucleotide binding; catalytic activity; protein binding	nucleus; cytoplasm; mitochondrion; cytosol; cytoskeleton; membrane	cell organization and biogenesis; response to stimulus; metabolic process; regulation of biological process; cell communication; cell differentiation; cellular component movement; development; coagulation; cell growth; cell division; cell proliferation; transport; cell death	Pf00025; Pf00071; Pf08477	387	[GO:0000166]; GO:0036094; GO:1901265; GO:0005488; GO:0097159; GO:1901363; GO:0003674 [GO:0000902]; GO:0032989; GO:0009653; GO:0016043; GO:0048869; GO:0032502; GO:0048856; GO:0071840; GO:0044763; GO:0044767; GO:0008150; GO:0009987; GO:0044699 [GO:0001666]; GO:0006950; GO:0036293; GO:0050896; GO:0070482; GO:0008150; GO:0009628 [GO:0003924]; GO:0017111; GO:0016462; GO:0016818; GO:0016817; GO:0016787…	7.28	0.1503	3	3	102.04	0.1503	3	3		0				0			193	21.8	6.1
O60716	Catenin delta-1 OS=Homo sapiens GN=CTNND1 PE=1 SV=1 - [CTND1_HUMAN]	0.1498	7	13	13	35	protein binding	nucleus; cytoplasm; cytosol; membrane	metabolic process; regulation of biological process; development; cell communication; response to stimulus; cell differentiation; cell organization and biogenesis	Pf00514	1500	[GO:0001738]; GO:0002009; GO:0048729; GO:0060429; GO:0009653; GO:0009888; GO:0044767; GO:0032502; GO:0048856; GO:0044699; GO:0008150 [GO:0005102]; GO:0005515; GO:0005488; GO:0003674 [GO:0005488]; GO:0003674 [GO:0005515]; GO:0005488; GO:0003674 [GO:0005634]; GO:0043231; GO:0043227; GO:0043229; GO:0043226; GO:0044424; GO:0005575; GO:0005622; GO:0044464; GO:0005623 [GO:0005737]; GO:0044424; GO:00056…	61.9	0.1498	13	18	628.71	0.1498	13	17		0				0			968	108.1	6.23
P82912	28S ribosomal protein S11, mitochondrial OS=Homo sapiens GN=MRPS11 PE=1 SV=2 - [RT11_HUMAN]	0.1495	1	1	1	2	structural molecule activity	cytoplasm; mitochondrion; organelle lumen; ribosome	metabolic process; response to stimulus	Pf00411	64963	[GO:0003735]; GO:0005198; GO:0003674 [GO:0005622]; GO:0044464; GO:0005575; GO:0005623 [GO:0005739]; GO:0043231; GO:0044444; GO:0043227; GO:0043229; GO:0005737; GO:0044424; GO:0043226; GO:0005622; GO:0044464; GO:0005575; GO:0005623 [GO:0005763]; GO:0000314; GO:0005761; GO:0044429; GO:0000313; GO:0015935; GO:0005759; GO:0005739; GO:0044444; GO:0044446; GO:0005840; GO:0044422; GO:0044391; GO:0070013…	6.96	0.1495	1	1	88.48	0.1495	1	1		0				0			194	20.6	10.81
P30042	ES1 protein homolog, mitochondrial OS=Homo sapiens GN=C21orf33 PE=1 SV=3 - [ES1_HUMAN]	0.1493	2	3	3	12		cytoplasm; mitochondrion		Pf01965	8209	[GO:0005739]; GO:0043231; GO:0044444; GO:0043227; GO:0043229; GO:0005737; GO:0044424; GO:0043226; GO:0005622; GO:0044464; GO:0005575; GO:0005623	18.3	0.1493	3	4	163.25	0.1493	3	4	9.55	0.1418	2	2	110.3	0.1418	2	2	268	28.2	8.27
Q92841	Probable ATP-dependent RNA helicase DDX17 OS=Homo sapiens GN=DDX17 PE=1 SV=2 - [DDX17_HUMAN]	0.1481	5	8	11	25	nucleotide binding; RNA binding; catalytic activity; protein binding	nucleus; organelle lumen	metabolic process; regulation of biological process; cell communication; response to stimulus; cell differentiation; development	Pf00270; Pf00271	10521	[GO:0000166]; GO:0036094; GO:1901265; GO:0005488; GO:0097159; GO:1901363; GO:0003674 [GO:0003676]; GO:0097159; GO:1901363; GO:0005488; GO:0003674 [GO:0003713]; GO:0003712; GO:0000989; GO:0000988; GO:0003674 [GO:0003723]; GO:0003676; GO:0097159; GO:1901363; GO:0005488; GO:0003674 [GO:0003724]; GO:0004386; GO:0017111; GO:0016462; GO:0016818; GO:0016817; GO:0016787; GO:0003824; GO:0003674 [GO:000438…	32.57	0.1481	11	12	305.3	0.1481	11	12		0			29.31	0.011	1	1	729	80.2	8.27
O60925	Prefoldin subunit 1 OS=Homo sapiens GN=PFDN1 PE=1 SV=2 - [PFD1_HUMAN]	0.1475	1	1	1	2	protein binding		metabolic process; regulation of biological process; development; cell organization and biogenesis	Pf01920	5201	[GO:0003700]; GO:0001071; GO:0003674 [GO:0006355]; GO:0006351; GO:0010468; GO:2000112; GO:2001141; GO:0010467; GO:0032774; GO:0034645; GO:0060255; GO:0010556; GO:0031326; GO:0051252; GO:0043170; GO:0009059; GO:0016070; GO:0034654; GO:0044249; GO:0044260; GO:0019222; GO:0009889; GO:0031323; GO:0019219; GO:0071704; GO:1901576; GO:0090304; GO:0006139; GO:0018130; GO:0019438; GO:0044271; GO:1901362; …		0			56.25	0.1475	1	1		0			56.25	0.1475	1	1	122	14.2	6.81
P13645	Keratin, type I cytoskeletal 10 OS=Homo sapiens GN=KRT10 PE=1 SV=6 - [K1C10_HUMAN]	0.1473	1	4	4	8	structural molecule activity	cytoplasm; cytoskeleton	development; cell differentiation; response to stimulus	Pf00038	3858	[GO:0005198]; GO:0003674 [GO:0005737]; GO:0044424; GO:0005622; GO:0044464; GO:0005575; GO:0005623 [GO:0005882]; GO:0043234; GO:0044430; GO:0045111; GO:0032991; GO:0005856; GO:0044446; GO:0005575; GO:0043232; GO:0043229; GO:0044422; GO:0044424; GO:0043228; GO:0043226; GO:0005622; GO:0044464; GO:0005623 [GO:0008544]; GO:0009888; GO:0043588; GO:0048856; GO:0048513; GO:0032502; GO:0048731; GO:0008150…	6.29	0.1473	4	4	75.26	0.1473	4	4		0				0			584	58.8	5.21
P26373	60S ribosomal protein L13 OS=Homo sapiens GN=RPL13 PE=1 SV=4 - [RL13_HUMAN]	0.1469	2	3	3	6	RNA binding; structural molecule activity; protein binding	cytoplasm; cytosol; ribosome	metabolic process; cell organization and biogenesis; transport	Pf01294	6137	[GO:0000184]; GO:0000956; GO:0006402; GO:0006401; GO:0016071; GO:0016070; GO:0034655; GO:0044265; GO:0044260; GO:0090304; GO:0006139; GO:0019439; GO:0044270; GO:0046700; GO:1901361; GO:0009057; GO:0044248; GO:0043170; GO:0044237; GO:0006725; GO:0034641; GO:0044238; GO:0046483; GO:1901360; GO:1901575; GO:0009056; GO:0071704; GO:0008152; GO:0009987; GO:0006807; GO:0008150 [GO:0003723]; GO:0003676; …	7.7	0.1469	3	3	87.81	0.1469	3	3		0				0			211	24.2	11.65
P05198	Eukaryotic translation initiation factor 2 subunit 1 OS=Homo sapiens GN=EIF2S1 PE=1 SV=3 - [IF2A_HUMAN]	0.146	3	4	4	8	RNA binding; protein binding	nucleus; cytoplasm; cytosol	metabolic process; regulation of biological process; cell communication; response to stimulus	Pf00575; Pf07541	1965	[GO:0003723]; GO:0003676; GO:0097159; GO:1901363; GO:0005488; GO:0003674 [GO:0003743]; GO:0008135; GO:0003723; GO:0003676; GO:0097159; GO:1901363; GO:0005488; GO:0003674 [GO:0005515]; GO:0005488; GO:0003674 [GO:0005634]; GO:0043231; GO:0043227; GO:0043229; GO:0043226; GO:0044424; GO:0005575; GO:0005622; GO:0044464; GO:0005623 [GO:0005737]; GO:0044424; GO:0005622; GO:0044464; GO:0005575; GO:000562…	13.88	0.146	4	4	211.43	0.146	4	4		0				0			315	36.1	5.08
P63279	SUMO-conjugating enzyme UBC9 OS=Homo sapiens GN=UBE2I PE=1 SV=1 - [UBC9_HUMAN]	0.1456	2	2	2	7	nucleotide binding; catalytic activity; protein binding	chromosome; nucleus; organelle lumen; cytoplasm	metabolic process; regulation of biological process; cell division; cell organization and biogenesis; cell communication; response to stimulus	Pf00179	7329	[GO:0000122]; GO:0006357; GO:0006366; GO:0045892; GO:0006355; GO:0006351; GO:0010629; GO:0051253; GO:2000113; GO:0010468; GO:2000112; GO:2001141; GO:0010467; GO:0032774; GO:0034645; GO:0010605; GO:0016070; GO:0045934; GO:0051252; GO:0010558; GO:0031327; GO:0060255; GO:0010556; GO:0031326; GO:0043170; GO:0009059; GO:0034654; GO:0044249; GO:0044260; GO:0009892; GO:0090304; GO:0006139; GO:0019219; G…	5.77	0.1456	2	3	64.07	0.1456	2	3	0	0.0633	1	1		0			158	18	8.66
P36873	Serine/threonine-protein phosphatase PP1-gamma catalytic subunit OS=Homo sapiens GN=PPP1CC PE=1 SV=1 - [PP1G_HUMAN]	0.1455	13	1	3	7	catalytic activity; protein binding; metal ion binding	chromosome; nucleus; organelle lumen; cytoplasm; mitochondrion; membrane; cytosol	metabolic process; cell communication; regulation of biological process; response to stimulus; cell differentiation; development; transport; cell division	Pf00149	5501	[GO:0000087]; GO:0000279; GO:0022403; GO:0022402; GO:0007049; GO:0044763; GO:0009987; GO:0044699; GO:0008150 [GO:0000236]; GO:0022403; GO:0022402; GO:0007049; GO:0044763; GO:0009987; GO:0044699; GO:0008150 [GO:0000278]; GO:0007049; GO:0044763; GO:0009987; GO:0044699; GO:0008150 [GO:0000775]; GO:0032993; GO:0044427; GO:0032991; GO:0005694; GO:0044446; GO:0005575; GO:0043232; GO:0043229; GO:0044422…	7.27	0.1022	2	2	150.16	0.1455	3	3	4.36	0.0557	1	1	79.09	0.0557	1	1	323	37	6.54
Q13501	Sequestosome-1 OS=Homo sapiens GN=SQSTM1 PE=1 SV=1 - [SQSTM_HUMAN]	0.1455	8	5	5	14	catalytic activity; protein binding; metal ion binding	cytoplasm; nucleus; organelle lumen; vacuole; endosome; endoplasmic reticulum; cytosol	metabolic process; regulation of biological process; cell death; response to stimulus; transport; cell communication; cell differentiation; cell organization and biogenesis	Pf00564; Pf00569	8878	[GO:0000407]; GO:0044444; GO:0005737; GO:0044424; GO:0005622; GO:0044464; GO:0005575; GO:0005623 [GO:0000932]; GO:0035770; GO:0044444; GO:0030529; GO:0043232; GO:0005737; GO:0044424; GO:0032991; GO:0043228; GO:0043229; GO:0005622; GO:0044464; GO:0005575; GO:0043226; GO:0005623 [GO:0001934]; GO:0001932; GO:0006468; GO:0031401; GO:0042327; GO:0031399; GO:0042325; GO:0006464; GO:0016310; GO:0032270;…	18.54	0.1455	5	5	245.31	0.1455	5	5	8.89	0.0705	2	2	158.9	0.0705	2	2	440	47.7	5.22
Q9UIJ7	GTP:AMP phosphotransferase, mitochondrial OS=Homo sapiens GN=AK3 PE=1 SV=4 - [KAD3_HUMAN]	0.1454	3	3	3	12	nucleotide binding; catalytic activity; protein binding	cytoplasm; mitochondrion; organelle lumen	metabolic process; coagulation; response to stimulus	Pf00406; Pf05191	50808	[GO:0000166]; GO:0036094; GO:1901265; GO:0005488; GO:0097159; GO:1901363; GO:0003674 [GO:0004017]; GO:0016776; GO:0019201; GO:0016772; GO:0019205; GO:0016740; GO:0016301; GO:0003824; GO:0003674 [GO:0005524]; GO:0032550; GO:0032559; GO:0035639; GO:0001883; GO:0032549; GO:0030554; GO:0032555; GO:0043168; GO:1901265; GO:0001882; GO:0017076; GO:0032553; GO:0043167; GO:0097159; GO:1901363; GO:0036094;…	13.91	0.1454	3	4	113.58	0.1454	3	4	7.21	0.0661	1	2	73.41	0.0661	1	2	227	25.5	9.16
P28066	Proteasome subunit alpha type-5 OS=Homo sapiens GN=PSMA5 PE=1 SV=3 - [PSA5_HUMAN]	0.1452	2	2	2	8	catalytic activity; protein binding	proteasome; nucleus; organelle lumen; cytoplasm; cytosol	metabolic process; regulation of biological process; cell death; cell communication; response to stimulus	Pf00227; Pf10584	5686	[GO:0000075]; GO:0022402; GO:0007049; GO:0044763; GO:0009987; GO:0044699; GO:0008150 [GO:0000082]; GO:0044772; GO:0000278; GO:0044770; GO:0007049; GO:0022402; GO:0044763; GO:0009987; GO:0044699; GO:0008150 [GO:0000084]; GO:0051320; GO:0051329; GO:0022403; GO:0051325; GO:0022402; GO:0007049; GO:0044763; GO:0009987; GO:0044699; GO:0008150 [GO:0000209]; GO:0016567; GO:0032446; GO:0070647; GO:0006464…	9.63	0.1452	2	3	85.21	0.1452	2	3	3.67	0.083	1	1	68.59	0.083	1	1	241	26.4	4.79
P78310	Coxsackievirus and adenovirus receptor OS=Homo sapiens GN=CXADR PE=1 SV=1 - [CXAR_HUMAN]	0.1452	3	4	4	10	receptor activity; protein binding	cytoplasm; extracellular; nucleus; organelle lumen; membrane	cell organization and biogenesis; development; coagulation; response to stimulus; cellular component movement; reproduction; cell differentiation; regulation of biological process; defense response; cell proliferation; transport; cell communication	Pf07679; Pf07686	1525	[GO:0001618]; GO:0004872; GO:0003674 [GO:0001669]; GO:0030141; GO:0097223; GO:0012505; GO:0016023; GO:0044464; GO:0031410; GO:0031988; GO:0043231; GO:0005575; GO:0005623; GO:0031982; GO:0043229; GO:0044444; GO:0043227; GO:0043226; GO:0044424; GO:0005737; GO:0005622 [GO:0005102]; GO:0005515; GO:0005488; GO:0003674 [GO:0005178]; GO:0005102; GO:0032403; GO:0005515; GO:0005488; GO:0003674 [GO:0005515…	13.21	0.1452	4	4	94.51	0.1452	4	4	2.31	0.0329	1	1	30.16	0.0329	1	1	365	40	7.56
P01033	Metalloproteinase inhibitor 1 OS=Homo sapiens GN=TIMP1 PE=1 SV=1 - [TIMP1_HUMAN]	0.1449	3	2	2	6	protein binding; enzyme regulator activity; metal ion binding	extracellular; cytoplasm; organelle lumen	transport; coagulation; response to stimulus; cell proliferation; regulation of biological process; metabolic process; cell organization and biogenesis; cell death; cell differentiation; development; cellular component movement; reproduction	Pf00965	7076	[GO:0001775]; GO:0044763; GO:0009987; GO:0044699; GO:0008150 [GO:0002020]; GO:0019899; GO:0005515; GO:0005488; GO:0003674 [GO:0002576]; GO:0006887; GO:0016192; GO:0032940; GO:0006810; GO:0044763; GO:0046903; GO:0051649; GO:0051234; GO:0009987; GO:0044699; GO:0044765; GO:0051641; GO:0008150; GO:0051179 [GO:0004857]; GO:0030234; GO:0003674 [GO:0005515]; GO:0005488; GO:0003674 [GO:0005576]; GO:00055…	7.58	0.1449	2	2	92.91	0.1449	2	2	5.03	0.0918	1	1	70.11	0.0918	1	1	207	23.2	8.1
P61006	Ras-related protein Rab-8A OS=Homo sapiens GN=RAB8A PE=1 SV=1 - [RAB8A_HUMAN]	0.1449	62	1	3	9	nucleotide binding; catalytic activity; protein binding	cytoplasm; Golgi; membrane; endosome; cytoskeleton	metabolic process; transport; cell communication; regulation of biological process; response to stimulus; cell differentiation; cell organization and biogenesis; development	Pf00025; Pf00071; Pf08477	4218	[GO:0000086]; GO:0044772; GO:0000278; GO:0044770; GO:0007049; GO:0022402; GO:0044763; GO:0009987; GO:0044699; GO:0008150 [GO:0000139]; GO:0031090; GO:0044431; GO:0016020; GO:0043227; GO:0044422; GO:0005794; GO:0044444; GO:0044446; GO:0005575; GO:0043226; GO:0012505; GO:0043231; GO:0005737; GO:0044424; GO:0043229; GO:0044464; GO:0005622; GO:0005623 [GO:0000166]; GO:0036094; GO:1901265; GO:0005488;…	7.81	0.1449	3	4	124.97	0.1063	2	3	2.39	0.0531	1	1	55.11	0.0531	1	1	207	23.7	9.07
Q9BY77	Polymerase delta-interacting protein 3 OS=Homo sapiens GN=POLDIP3 PE=1 SV=2 - [PDIP3_HUMAN]	0.1449	6	6	6	10	nucleotide binding; RNA binding; protein binding	nucleus; organelle lumen; cytoplasm	metabolic process; regulation of biological process; transport	Pf00076	84271	[GO:0000166]; GO:0036094; GO:1901265; GO:0005488; GO:0097159; GO:1901363; GO:0003674 [GO:0000346]; GO:0043234; GO:0044428; GO:0032991; GO:0005634; GO:0044446; GO:0005575; GO:0043231; GO:0043229; GO:0044422; GO:0044424; GO:0043227; GO:0043226; GO:0005622; GO:0044464; GO:0005623 [GO:0003676]; GO:0097159; GO:1901363; GO:0005488; GO:0003674 [GO:0003723]; GO:0003676; GO:0097159; GO:1901363; GO:0005488…	10.85	0.1164	3	3	140.3	0.1449	6	6		0			21.83	0.0261	1	1	421	46.1	9.99
[truncated: 931 more rows]
